# Supplementary material for: A review of Biston Leach, 1815 (Lepidoptera, Geometridae, Ennominae) from China, with description of one new species
Source: Zookeys. 2011 Oct 25;(139):45–96. doi: 10.3897/zookeys.139.1308 (PMC3260909; doi:10.3897/zookeys.139.1308)
Supplement: XML Treatment for Biston [file zookeys.139.1308-treatment1.xml]

<!DOCTYPE tp:taxon-treatment
  PUBLIC "-//TaxonX//DTD Taxonomic Treatment Publishing DTD v0 20100105//EN" "tax-treatment-NSO.dtd">
<tp:taxon-treatment xmlns:tp="http://www.plazi.org/taxpub"><tp:treatment-meta><mixed-citation publication-type="journal"><person-group><name><surname>Jiang</surname><given-names>Nan</given-names></name><name><surname>Xue</surname><given-names>Dayong</given-names></name><name><surname>Han</surname><given-names>Hongxiang</given-names></name></person-group><article-title>A review of <italic>Biston</italic> Leach, 1815 (Lepidoptera, Geometridae, Ennominae) from China, with description of one new species
                </article-title><source>Zookeys</source><day>25</day><month>10</month><year>2011</year><volume>2011</volume><issue>139</issue><fpage>45</fpage><lpage>96</lpage><pub-id pub-id-type="doi">10.3897/zookeys.139.1308</pub-id></mixed-citation></tp:treatment-meta><tp:nomenclature><tp:taxon-name>
                        <tp:taxon-name-part taxon-name-part-type="genus">Biston</tp:taxon-name-part>
                    <object-id xmlns:xlink="http://www.w3.org/1999/xlink" xlink:type="simple">http://species-id.net/wiki/Biston</object-id>
                    </tp:taxon-name><tp:taxon-authority>Leach, 1815</tp:taxon-authority><tp:nomenclature-citation-list><tp:nomenclature-citation><tp:taxon-name>Biston</tp:taxon-name><comment><xref ref-type="bibr" rid="B37">Leach, 1815</xref>, <italic>Brewster’s Edinburgh Encyclopaedia</italic>, 9: 134. Type species: <italic><tp:taxon-name>Geometra prodromaria</tp:taxon-name></italic><xref ref-type="bibr" rid="B9">Denis &amp; Schiffermüller, 1775</xref> (= <italic><tp:taxon-name>Phalaena strataria</tp:taxon-name></italic> (<xref ref-type="bibr" rid="B21">Hufnagel, 1767</xref>)), by subsequent designation by <xref ref-type="bibr" rid="B84">Westwood, 1840</xref>.
                        </comment></tp:nomenclature-citation><tp:nomenclature-citation><tp:taxon-name>Dasyphara</tp:taxon-name><comment><xref ref-type="bibr" rid="B3">Billberg, 1820</xref>, <italic>Enumeratio Insect. Mus. G. J. Billberg</italic>: 89. Type species: <italic><tp:taxon-name>Geometra prodromaria</tp:taxon-name></italic><xref ref-type="bibr" rid="B9">Denis &amp; Schiffermüller, 1775</xref>. [Junior objective synonym of <italic><tp:taxon-name>Biston</tp:taxon-name></italic> Leach.]
                        </comment></tp:nomenclature-citation><tp:nomenclature-citation><tp:taxon-name>Pachys</tp:taxon-name><comment><xref ref-type="bibr" rid="B19">Hübner, 1822</xref>, <italic>Syst.-alphab. Verz.</italic>: 38<italic>–</italic>44, 46, 47, 49, 50, 52. Type species: <italic><tp:taxon-name>Geometra prodromaria</tp:taxon-name></italic><xref ref-type="bibr" rid="B9">Denis &amp; Schiffermüller, 1775</xref>. [Junior objective synonym of Biston Leach.]
                        </comment></tp:nomenclature-citation><tp:nomenclature-citation><tp:taxon-name>Eubyja</tp:taxon-name><comment><xref ref-type="bibr" rid="B20">Hübner, 1825</xref>, <italic>Verz. bekannter Schmett.</italic>: 318. Type species: <italic><tp:taxon-name>Phalaena betularia</tp:taxon-name></italic> Linnaeus, 1758, by subsequent designation by Grote, 1902.
                        </comment></tp:nomenclature-citation><tp:nomenclature-citation><tp:taxon-name>Amphidasis</tp:taxon-name><comment><xref ref-type="bibr" rid="B71">Treitschke, 1825</xref>, <italic>in</italic> Ochsenheimer, <italic>Schmett. Eur.</italic>, 5 (2): 434. Type species: <italic><tp:taxon-name>Geometra prodromaria</tp:taxon-name></italic><xref ref-type="bibr" rid="B9">Denis &amp; Schiffermüller, 1775</xref>. [Junior objective synonym of <italic><tp:taxon-name>Biston</tp:taxon-name></italic> Leach.]
                        </comment></tp:nomenclature-citation><tp:nomenclature-citation><tp:taxon-name>Amphidasys</tp:taxon-name><comment><xref ref-type="bibr" rid="B69">Sodoffsky, 1837</xref>, <italic>Bull. Soc. imp. Nat. Moscou</italic>, 10: 90. [Emendation of <italic><tp:taxon-name>Amphidasis</tp:taxon-name></italic> Treitschke.]
                        </comment></tp:nomenclature-citation><tp:nomenclature-citation><tp:taxon-name>Amphidasea</tp:taxon-name><comment><xref ref-type="bibr" rid="B72">Unger, 1856</xref>, <italic>Arch. Ver. Freunde Naturg.-Mecklenb.</italic>, 10: 61. [Emendation of <italic><tp:taxon-name>Amphidasis</tp:taxon-name></italic> Treitschke.]
                        </comment></tp:nomenclature-citation><tp:nomenclature-citation><tp:taxon-name>Buzura</tp:taxon-name><comment><xref ref-type="bibr" rid="B77">Walker, 1863</xref>, <italic>List Specimens lepid. Insects Colln Br. Mus.</italic>, 26: 1531. Type species: <italic><tp:taxon-name>Buzura multipunctaria</tp:taxon-name></italic> Walker, 1863, by monotypy.
                        </comment></tp:nomenclature-citation><tp:nomenclature-citation><tp:taxon-name>Culcula</tp:taxon-name><comment><xref ref-type="bibr" rid="B44">Moore, 1888</xref>, <italic>in</italic> Hewitson &amp; Moore, <italic>Descr. new Indian lepid. Insects Colln late Mr W.S. Atkinson</italic>, (3): 266. Type species: <italic><tp:taxon-name>Culcula exanthemata</tp:taxon-name></italic> Moore, 1888, by monotypy.
                        </comment></tp:nomenclature-citation><tp:nomenclature-citation><tp:taxon-name>Eubyjodonta</tp:taxon-name><comment><xref ref-type="bibr" rid="B79">Warren, 1893</xref>, <italic>Proc. zool. Soc. Lond.</italic>, 1893: 416. Type species: <italic><tp:taxon-name>Eubyjodonta falcata</tp:taxon-name></italic> Warren, 1893, by original designation.
                        </comment></tp:nomenclature-citation><tp:nomenclature-citation><tp:taxon-name>Blepharoctenia</tp:taxon-name><comment><xref ref-type="bibr" rid="B80">Warren, 1894</xref>, <italic>Novit. zool.</italic>, 1: 428. Type species: <italic><tp:taxon-name>Amphidasys bengaliaria</tp:taxon-name></italic><xref ref-type="bibr" rid="B11">Guenée, 1858</xref>, by original designation.
                        </comment></tp:nomenclature-citation><tp:nomenclature-citation><tp:taxon-name>Epamraica</tp:taxon-name><comment><xref ref-type="bibr" rid="B42">Matsumura, 1910</xref>, <italic>Thousand Insects Japan</italic>, (Suppl.) 2: 130. Type species: <italic><tp:taxon-name>Epamraica bilineata</tp:taxon-name></italic> Matsumura, 1910, by monotypy.
                        </comment></tp:nomenclature-citation></tp:nomenclature-citation-list></tp:nomenclature><tp:treatment-sec sec-type="Description"><title>Description.</title><p>Head. Antennae bipectinate in male, rami short, moderately long or long, length tapering towards apex, often the distal part of antennae without rami; filiform in female (<xref ref-type="fig" rid="F1">Figs 1–3</xref>). Frons not protruding, smooth-scaled. Tongue well developed. Labial palpus small, with hair-scales, not extending beyond frons. Compound eyes setose.
                    </p><p>Thorax. Legs covered with hair-scales. Hind tibia slightly dilated, with two pairs of spurs in both sexes, without hair-pencil. Frenulum developed. Forewing without basal fovea in male, triangular, outer margin straight or waved, hindwing round, outer<!--PageBreak--> margin smooth, sometimes concave between M<sub>1</sub> and M<sub>3</sub> or protruding between M<sub>1 </sub>and CuA<sub>1</sub>. Wings white, pale yellow or greyish brown, transverse lines black, brown or white. Pattern of forewing: antemedial line slightly waved, often accompanied by a band basally; medial line waved, usually inconspicuous; postmedial line waved or dentate, sometimes protruding outwards between M<sub>1</sub> and M<sub>3</sub> and between CuA<sub>2</sub> and 1A + 2A, often accompanied by a band posteriorly; submarginal line sometimes indistinct; terminal line sometimes appearing as a series of short stripes between veins; discal spot black or grey, shortly strip-like, dot-like or elliptic, pale-centred. Hindwing sometimes with basal line; medial line often indistinct, sometimes double; postmedial line waved or dentate, sometimes protruding outwards between M<sub>1</sub> and M<sub>3</sub>; terminal line similar to those of forewing; discal spot sometimes smaller and less conspicuous than on forewing. Terminal spots occasionally present on both wings, wedge-shaped. Underside paler, transverse lines often similar to those of dorsal surface.
                    </p><p>Venation. Forewing: Sc free, R<sub>1</sub> and R<sub>2</sub> usually stalked (separate in <italic><tp:taxon-name>Biston thoracicaria</tp:taxon-name></italic>), diverging before anterior angle of cell; R<sub>2</sub> sometimes connected by a short transverse bar with R<sub>3–4</sub> or R<sub>3–5</sub>; R<sub>3–5</sub> before or from anterior angle of cell, not stalked with M<sub>1</sub>; M<sub>1</sub> from anterior angle of cell; M<sub>3</sub> from posterior angle of cell; CuA<sub>1</sub> before posterior angle of cell. Hindwing: Sc+R<sub>1</sub> close to cell less than onehalf length of cell; Rs before anterior angle of cell; M<sub>1</sub> from anterior angle of cell; M<sub>2</sub> absent; M<sub>3</sub> from posterior angle of cell; CuA<sub>1</sub> before or from posterior angle of cell; 3A absent.
                    </p><p>Abdomen. Dorsum scattered with transverse lines or dots, sometimes with anal tuft. Third sternite of male abdomen without setal patch. Intersegmental membrane between abdomen and genitalia densely covered with elongate scales which partly developed to spines in a few species.</p><p><!--PageBreak-->Male genitalia. Uncus short and broad, ratio of length to basal width variable, often bifurcate terminally, sometimes bifurcation very shallow or on ventral side below apex, so the latter apparently square or round. Arms of gnathos connected medially, with median process robust or slender, round, acute or square terminally. Valva simple; costa sclerotized, straight or incurved, with terminal half often broadened, bearing long setae from center to apex; sacculus sometimes sinuous. Saccus round or semicircular. Juxta well developed, pointed, or round or flat apically, sometimes elongate, without lateral brushes of long setae, except in <italic><tp:taxon-name>Biston melacron</tp:taxon-name></italic> Wehrli, 1941. Aedeagus often cylindrical, sclerotized dorsally; vesica usually wrinkled, scobinate, with or without cornuti; shape of cornuti various.
                    </p><p>Female genitalia. Papillae anales covered with dense setae, occasionally elongate. Apophyses posteriores usually very long. Lamella postvaginalis sometimes present, oval or almost triangular. Ostium bursae occasionally weakly sclerotized. Ductus bursae striated longitudinally, sometimes sclerotized. Corpus bursae often long, membranous, sometimes curved medially, swollen anteriorly, often bearing a signum; signum elliptic, bar-like or irregularly shaped, often with marginal spines, sometimes weakly sclerotized around.</p></tp:treatment-sec><tp:treatment-sec sec-type="Diagnosis"><title>Diagnosis.</title><p>The genus <italic><tp:taxon-name>Biston</tp:taxon-name></italic> resembles <italic><tp:taxon-name>Cusiala</tp:taxon-name></italic> Moore and <italic><tp:taxon-name>Iulotrichia</tp:taxon-name></italic> Warren in: the postmedial lines of both wings often protrudes outwards between M<sub>1</sub> and M<sub>3</sub>; the apex of the uncus is often bifurcated. But <italic><tp:taxon-name>Biston</tp:taxon-name></italic> differs from <italic><tp:taxon-name>Cusiala</tp:taxon-name></italic> and <italic><tp:taxon-name>Iulotrichia</tp:taxon-name></italic> in the following characters: the forewing fovea of the male is absent in <italic><tp:taxon-name>Biston</tp:taxon-name></italic> but present in <italic><tp:taxon-name>Cusiala</tp:taxon-name></italic> and <italic><tp:taxon-name>Iulotrichia</tp:taxon-name></italic>; in the male genitalia, the aedeagus vesica has numerous, very small, spine-like cornuti, arranged as two pair of longitudinal combs in <italic><tp:taxon-name>Cusiala</tp:taxon-name></italic> and <italic><tp:taxon-name>Iulotrichia</tp:taxon-name></italic>, which is absent in <italic><tp:taxon-name>Biston</tp:taxon-name></italic>. The members of <italic><tp:taxon-name>Biston</tp:taxon-name></italic> also resemble <italic><tp:taxon-name>Lycia</tp:taxon-name></italic> Hübner, 1825 and <italic><tp:taxon-name>Cochisea</tp:taxon-name></italic> Barnes &amp; McDunnough, 1916, both of which belong to the former <tp:taxon-name>Bistonini</tp:taxon-name>. But both of these genera can be distinguished from <italic><tp:taxon-name>Biston</tp:taxon-name></italic> by the single pair of spurs on the hind tibia, as well as apterous or brachypterous female in <italic><tp:taxon-name>Lycia</tp:taxon-name></italic>, and absence of the tongue in <italic><tp:taxon-name>Cochisea</tp:taxon-name></italic>.
                    </p></tp:treatment-sec><tp:treatment-sec sec-type="Distribution"><title>Distribution.</title><p>Holarctic, Oriental, and Ethiopian regions.</p></tp:treatment-sec><tp:treatment-sec sec-type="Biological notes"><title>Biological notes.</title><p>The larva is often twig-like with the characteristic 45 degree resting posture and an obtusely cleft head (<xref ref-type="bibr" rid="B17">Holloway 1994</xref>). <xref ref-type="bibr" rid="B68">Singh (1953)</xref> recorded the larva of <italic><tp:taxon-name>Biston suppressaria</tp:taxon-name></italic> (Guenée, 1858). <xref ref-type="bibr" rid="B34">Issiki et al. (1977)</xref> illustrated the larva of <italic><tp:taxon-name>Biston robustum</tp:taxon-name></italic> Butler, 1879. <xref ref-type="bibr" rid="B93">Yamamoto et al. (1987)</xref> described and illustrated the larvae of <italic><tp:taxon-name>Biston betularia</tp:taxon-name></italic> (Linnaeus, 1758), <italic><tp:taxon-name>Biston robustum</tp:taxon-name></italic>, <italic><tp:taxon-name>Biston regalis</tp:taxon-name></italic> (Moore, 1888) and <italic><tp:taxon-name>Biston panterinaria</tp:taxon-name></italic>. <xref ref-type="bibr" rid="B76">Wagner (2001)</xref> recorded the larva of <italic><tp:taxon-name>Biston betularia</tp:taxon-name></italic>. <xref ref-type="bibr" rid="B64">Sato (2001)</xref> described the larva of <italic><tp:taxon-name>Biston marginata</tp:taxon-name></italic> Shiraki, 1913. <xref ref-type="bibr" rid="B40">Leong (2009)</xref> gave a description of the final instar larva and metamorphosis of <italic><tp:taxon-name>Biston pustulata</tp:taxon-name></italic>. Most species are highly polyphagous. The larval host plants have been recorded from the families <tp:taxon-name>Aceraceae</tp:taxon-name>, <tp:taxon-name>Adoxaceae</tp:taxon-name>, <tp:taxon-name>Anacardiaceae</tp:taxon-name>, <tp:taxon-name>Apocynaceae</tp:taxon-name>, <tp:taxon-name>Aquifoliaceae</tp:taxon-name>, <tp:taxon-name>Asteraceae</tp:taxon-name>, <tp:taxon-name>Berberidaceae</tp:taxon-name>, <tp:taxon-name>Betulaceae</tp:taxon-name>, <tp:taxon-name>Bombacaceae</tp:taxon-name>, <tp:taxon-name>Cannabaceae</tp:taxon-name>, <tp:taxon-name>Caprifoliaceae</tp:taxon-name>, <tp:taxon-name>Celastraceae</tp:taxon-name>, Compositae (<tp:taxon-name>Asteraceae</tp:taxon-name>), <tp:taxon-name>Cornaceae</tp:taxon-name>, <tp:taxon-name>Corylaceae</tp:taxon-name>, <tp:taxon-name>Cupressaceae</tp:taxon-name>, <tp:taxon-name>Elaeagnaceae</tp:taxon-name>, <tp:taxon-name>Ericaceae</tp:taxon-name>, <tp:taxon-name>Euphorbiaceae</tp:taxon-name>, <tp:taxon-name>Fagaceae</tp:taxon-name>, <tp:taxon-name>Ginkgoaceae</tp:taxon-name>, <tp:taxon-name>Grossulariaceae</tp:taxon-name>, Guttiferae (<tp:taxon-name>Clusiaceae</tp:taxon-name>), <tp:taxon-name>Iridaceae</tp:taxon-name>, <tp:taxon-name>Juglandaceae</tp:taxon-name>, <tp:taxon-name>Lardizabalaceae</tp:taxon-name>, <tp:taxon-name>Lauraceae</tp:taxon-name>, Leguminosae (<tp:taxon-name>Fabaceae</tp:taxon-name>), <tp:taxon-name>Lythraceae</tp:taxon-name>, <tp:taxon-name>Meliaceae</tp:taxon-name>, <tp:taxon-name>Melianthaceae</tp:taxon-name>, <tp:taxon-name>Myricaceae</tp:taxon-name>, <tp:taxon-name>Myrtaceae</tp:taxon-name>, <tp:taxon-name>Oleaceae</tp:taxon-name>, Palmae, <tp:taxon-name>Pinaceae</tp:taxon-name>, <tp:taxon-name>Platanaceae</tp:taxon-name>, Rha<!--PageBreak-->mnaceae, <tp:taxon-name>Rosaceae</tp:taxon-name>, <tp:taxon-name>Rutaceae</tp:taxon-name>, <tp:taxon-name>Salicaceae</tp:taxon-name>, <tp:taxon-name>Sapindaceae</tp:taxon-name>, <tp:taxon-name>Sterculiaceae</tp:taxon-name>, <tp:taxon-name>Styracaceae</tp:taxon-name>, Solanceae, <tp:taxon-name>Theaceae</tp:taxon-name>, <tp:taxon-name>Tiliaceae</tp:taxon-name>, <tp:taxon-name>Ulmaceae</tp:taxon-name>, <tp:taxon-name>Verbenaceae</tp:taxon-name> (summarized from <xref ref-type="bibr" rid="B26">Inoue 1965</xref>; <xref ref-type="bibr" rid="B17">Holloway 1994</xref>; <xref ref-type="bibr" rid="B96">Zhang 1994</xref>; <xref ref-type="bibr" rid="B50">Parsons et al. 1999</xref>; <xref ref-type="bibr" rid="B64">Sato 2001</xref>; <xref ref-type="bibr" rid="B62">Robinson et al. 2004</xref>). <xref ref-type="bibr" rid="B51">Patočka (2004)</xref> and <xref ref-type="bibr" rid="B52">Patočka and Turcani (2005)</xref> construct a key for the pupae of central European species. <xref ref-type="bibr" rid="B45">Nakamura (2004)</xref> described and gave a key for the pupae of Japanese species.
                    </p><sec sec-type="Species-group definitions based on morphology"><title>Species-group definitions based on morphology</title><p><bold>Group I:</bold> <italic>melacron</italic>, <italic>marginata</italic>, <italic>thoracicaria</italic>, <italic>betularia</italic>, <italic>robustum</italic>, <italic>regalis</italic>, <italic>mediolata</italic>, <italic>contectaria</italic>, <italic>bengaliaria</italic>, <italic>pustulata</italic>, <italic>suppressaria</italic>.
                        </p><p>Male antennae bipectinate, with long rami. Forewing outer margin straight, hindwing outer margin usually smooth, sometimes concave between M<sub>1</sub> and M<sub>3</sub>. Postmedial lines of both wings protruding outwards between M<sub>1</sub> and M<sub>3</sub>. Brown terminal spots absent from both wings. Patch of spines absent posterior to 8<sup>th</sup> tergite on intersegmental membrane. Male genitalia: gnathos with median process acute or round terminally; terminal half of ventral margin of valva not protruding outwards; juxta elongate or not. Female genitalia: ovipositor with apophyses posteriores elongate.
                        </p><p><bold>Group II</bold>: <italic>brevipennata</italic>, <italic>quercii</italic>, <italic>falcata</italic>.
                        </p><p>Male antennae bipectinate, with long rami. Forewing outer margin waved, hindwing outer margin protruding between M<sub>3</sub> and CuA<sub>1</sub>. Postmedial lines of both wings not protruding outwards between M<sub>1</sub> and M<sub>3</sub>. Brown terminal spots present on ends of forewing R<sub>5</sub>, M<sub>1</sub>, M<sub>3</sub>, CuA<sub>1</sub>, CuA<sub>2</sub>, hindwing Rs, M<sub>1</sub>, M<sub>3</sub>, CuA<sub>1</sub>, CuA<sub>2</sub>. Patch of spines absent posterior to 8<sup>th</sup> tergite on intersegmental membrane. Male genitalia: gnathos median process round terminally; terminal half of ventral margin of valva protruding outwards; juxta elongate. Female genitalia: ovipositor with apophyses posteriores not elongate.
                        </p><p><bold>Group III:</bold> <italic>perclara</italic>, <italic>thibetaria</italic>, <italic>panterinaria</italic>.
                        </p><p>Male antennaebipectinate, with short rami. Postmedial lines of both wings protruding outwards between M<sub>1</sub> and M<sub>3</sub>. Brown terminal spots absent from both forewing and hindwing. Patch of spines present posterior to 8<sup>th</sup> tergite on intersegmental membrane. Male genitalia: median process of gnathos round terminally; terminal half of ventral margin of valva protruding outwards; juxta not elongate. Female genitalia: ovipositor with apophyses posteriores elongate (<xref ref-type="bibr" rid="B63">Sato 1996</xref>).
                        </p><fig id="F1" position="float" orientation="portrait"><label>Figures 1–3.</label><caption><p>Antennae of <italic><tp:taxon-name>Biston</tp:taxon-name></italic>. <bold>1</bold> bipectinate, with long rami (male of <italic><tp:taxon-name>Biston melacron</tp:taxon-name></italic>) <bold>2</bold> bipectinate, with short rami (male of <italic><tp:taxon-name>Biston thibetaria</tp:taxon-name></italic>) <bold>3</bold> filiform (female of <italic><tp:taxon-name>Biston betularia</tp:taxon-name></italic>). Scale bar = 1 mm.</p></caption><graphic xmlns:xlink="http://www.w3.org/1999/xlink" xlink:href="ZooKeys-139-045-g001.jpg" position="float" orientation="portrait" xlink:type="simple"/></fig></sec><sec sec-type="Key to Chinese Biston"><title>Key to Chinese <italic><tp:taxon-name>Biston</tp:taxon-name></italic> species</title><table-wrap content-type="key" position="anchor" orientation="portrait"><table><tbody><tr><td rowspan="1" colspan="1">1</td><td rowspan="1" colspan="1">Outer margin of forewing waved</td><td rowspan="1" colspan="1">2
                                        </td></tr><tr><td rowspan="1" colspan="1">–</td><td rowspan="1" colspan="1">Outer margin of forewing not waved</td><td rowspan="1" colspan="1">4
                                        </td></tr><tr><td rowspan="1" colspan="1">2</td><td rowspan="1" colspan="1">Speckles on both wings dark brown</td><td rowspan="1" colspan="1"><italic><tp:taxon-name>Biston brevipennata</tp:taxon-name></italic></td></tr><tr><td rowspan="1" colspan="1">–</td><td rowspan="1" colspan="1">Speckles on both wings black</td><td rowspan="1" colspan="1">3
                                        </td></tr><tr><td rowspan="1" colspan="1">3</td><td rowspan="1" colspan="1">Discal spots on hindwing distinct</td><td rowspan="1" colspan="1"><italic><tp:taxon-name>Biston quercii</tp:taxon-name></italic></td></tr><tr><td rowspan="1" colspan="1">–</td><td rowspan="1" colspan="1">Discal spots on hindwing indistinct</td><td rowspan="1" colspan="1"><italic><tp:taxon-name>Biston falcata</tp:taxon-name></italic></td></tr><tr><td rowspan="1" colspan="1"><!--PageBreak-->4</td><td rowspan="1" colspan="1">Male antennae bipectinate, with short rami</td><td rowspan="1" colspan="1">5
                                        </td></tr><tr><td rowspan="1" colspan="1">–</td><td rowspan="1" colspan="1">Male antennae bipectinate, with long rami</td><td rowspan="1" colspan="1">7
                                        </td></tr><tr><td rowspan="1" colspan="1">5</td><td rowspan="1" colspan="1">Discal spots on both wings indistinct</td><td rowspan="1" colspan="1"><italic><tp:taxon-name>Biston perclara</tp:taxon-name></italic></td></tr><tr><td rowspan="1" colspan="1">–</td><td rowspan="1" colspan="1">Discal spots on both wings distinct</td><td rowspan="1" colspan="1">6
                                        </td></tr><tr><td rowspan="1" colspan="1">6</td><td rowspan="1" colspan="1">Discal spots on both wings black ringed and pale-centred</td><td rowspan="1" colspan="1"><italic><tp:taxon-name>Biston thibetaria</tp:taxon-name></italic></td></tr><tr><td rowspan="1" colspan="1">–</td><td rowspan="1" colspan="1">Discal spots on both wings pale grey, round</td><td rowspan="1" colspan="1"><italic><tp:taxon-name>Biston panterinaria</tp:taxon-name></italic></td></tr><tr><td rowspan="1" colspan="1">7</td><td rowspan="1" colspan="1">Antemedial line on forewing almost straight</td><td rowspan="1" colspan="1">8
                                        </td></tr><tr><td rowspan="1" colspan="1">–</td><td rowspan="1" colspan="1">Antemedial line on forewing waved</td><td rowspan="1" colspan="1">9
                                        </td></tr><tr><td rowspan="1" colspan="1">8</td><td rowspan="1" colspan="1">rojection between M<sub>1</sub> and M<sub>3</sub> of hindwing postmedial line round
                                        </td><td rowspan="1" colspan="1"><italic><tp:taxon-name>Biston mediolata</tp:taxon-name></italic> sp. n
                                        </td></tr><tr><td rowspan="1" colspan="1">–</td><td rowspan="1" colspan="1">Projection between M<sub>1</sub> and M<sub>3</sub> of hindwing postmedial line pointed
                                        </td><td rowspan="1" colspan="1"><italic><tp:taxon-name>Biston contectaria</tp:taxon-name></italic></td></tr><tr><td rowspan="1" colspan="1">9</td><td rowspan="1" colspan="1">Forewing with R<sub>1</sub> and R<sub>2 </sub>separate
                                        </td><td rowspan="1" colspan="1"><italic><tp:taxon-name>Biston thoracicaria</tp:taxon-name></italic></td></tr><tr><td rowspan="1" colspan="1">–</td><td rowspan="1" colspan="1">Forewing with R<sub>1</sub> and R<sub>2 </sub>stalked
                                        </td><td rowspan="1" colspan="1">10
                                        </td></tr><tr><td rowspan="1" colspan="1">10</td><td rowspan="1" colspan="1">Hindwing without basal line</td><td rowspan="1" colspan="1">11
                                        </td></tr><tr><td rowspan="1" colspan="1">–</td><td rowspan="1" colspan="1">Hindwing with basal line</td><td rowspan="1" colspan="1">14
                                        </td></tr><tr><td rowspan="1" colspan="1">11</td><td rowspan="1" colspan="1">Antennae totally bipectinate</td><td rowspan="1" colspan="1"><italic><tp:taxon-name>Biston robustum</tp:taxon-name></italic></td></tr><tr><td rowspan="1" colspan="1">–</td><td rowspan="1" colspan="1">Antennae partially bipectinate</td><td rowspan="1" colspan="1">12
                                        </td></tr><tr><td rowspan="1" colspan="1">12</td><td rowspan="1" colspan="1">Projection between M<sub>1</sub> and M<sub>3</sub> of forewing postmedial line not bilobed
                                        </td><td rowspan="1" colspan="1"><italic><tp:taxon-name>Biston betularia</tp:taxon-name></italic></td></tr><tr><td rowspan="1" colspan="1">–</td><td rowspan="1" colspan="1">Projection between M<sub>1</sub> and M<sub>3</sub> of forewing postmedial line bilobed
                                        </td><td rowspan="1" colspan="1">13
                                        </td></tr><tr><td rowspan="1" colspan="1">13</td><td rowspan="1" colspan="1">Outer margin of hindwing concave between M<sub>1</sub> and M<sub>3</sub></td><td rowspan="1" colspan="1"><italic><tp:taxon-name>Biston melacron</tp:taxon-name></italic></td></tr><tr><td rowspan="1" colspan="1">–</td><td rowspan="1" colspan="1">Outer margin of hindwing not concave between M<sub>1</sub> and M<sub>3</sub></td><td rowspan="1" colspan="1"><italic><tp:taxon-name>Biston marginata</tp:taxon-name></italic></td></tr><tr><td rowspan="1" colspan="1">14</td><td rowspan="1" colspan="1">Outer margin of hindwing concave between M<sub>1</sub> and M<sub>3</sub></td><td rowspan="1" colspan="1"><italic><tp:taxon-name>Biston regalis</tp:taxon-name></italic></td></tr><tr><td rowspan="1" colspan="1">–</td><td rowspan="1" colspan="1">Outer margin of hindwing not concave between M<sub>1</sub> and M<sub>3</sub></td><td rowspan="1" colspan="1">15
                                        </td></tr><tr><td rowspan="1" colspan="1">15</td><td rowspan="1" colspan="1">Discal spots on hindwing black</td><td rowspan="1" colspan="1"><italic><tp:taxon-name>Biston bengaliaria</tp:taxon-name></italic></td></tr><tr><td rowspan="1" colspan="1">–</td><td rowspan="1" colspan="1">Discal spots on hindwing pale grey</td><td rowspan="1" colspan="1">16
                                        </td></tr><tr><td rowspan="1" colspan="1">16</td><td rowspan="1" colspan="1">Apex of juxta evenly rounded in male genitalia</td><td rowspan="1" colspan="1"><italic><tp:taxon-name>Biston suppressaria</tp:taxon-name></italic></td></tr><tr><td rowspan="1" colspan="1">–</td><td rowspan="1" colspan="1">Apex of juxta acute in male genitalia</td><td rowspan="1" colspan="1"><italic><tp:taxon-name>Biston pustulata</tp:taxon-name></italic></td></tr></tbody></table></table-wrap></sec></tp:treatment-sec><ref-list><ref id="B37"><mixed-citation xmlns:xlink="http://www.w3.org/1999/xlink" xlink:type="simple"><person-group><name name-style="western"><surname>Leach</surname><given-names>WE</given-names></name></person-group> (<year>1815</year>)<article-title> Entomology.</article-title> In: <person-group><name name-style="western"><surname>Brewster</surname><given-names>D</given-names></name></person-group> (<role>Ed</role>). <issue-title>The Edinburgh Encyclopaedia.</issue-title><source>Edinburgh. Vol. 9, Edinburgh, UK</source>: <fpage>57</fpage>-<lpage>172</lpage>.</mixed-citation></ref><ref id="B9"><mixed-citation xmlns:xlink="http://www.w3.org/1999/xlink" xlink:type="simple"><person-group><name name-style="western"><surname>Denis</surname><given-names>JNCM</given-names></name><name name-style="western"><surname>Schiffermüller</surname><given-names>I</given-names></name></person-group> (<year>1775</year>)<source> Ankündung eines systematischen Werkes von den Schmetterlingen der Wienergegend.</source><publisher-name>Augustin Bernardi</publisher-name>, <publisher-loc>Wien</publisher-loc>, <lpage>323</lpage> pp.</mixed-citation></ref><ref id="B21"><mixed-citation xmlns:xlink="http://www.w3.org/1999/xlink" xlink:type="simple"><person-group><name name-style="western"><surname>Hufnagel</surname><given-names>WF</given-names></name></person-group> (<year>1767</year>)<article-title> Fortsetzung der Tabelle von den Nachtvögeln, welche die 3te Art derselben, nehmlich die Spannenmesser (Phalænas Geometras Linnæi) enthält (s. III. Band p.393).</article-title><source>Berlinisches Magazin </source><volume>4</volume> (<issue>5</issue>): <fpage>504</fpage>-<lpage>527</lpage>.</mixed-citation></ref><ref id="B84"><mixed-citation xmlns:xlink="http://www.w3.org/1999/xlink" xlink:type="simple"><person-group><name name-style="western"><surname>Westwood</surname><given-names>JO</given-names></name></person-group> (<year>1840</year>)<article-title> Synopsis of the genera of British insects.</article-title> In: <person-group><name name-style="western"><surname>Westwood</surname><given-names>JO</given-names></name></person-group> (<role>Ed</role>). <issue-title>An introduction to the modern classification of insects.</issue-title><source>Vol. 2, Longman, Orme, Brown, Green, and Longmans, London</source>: <fpage>1</fpage>-<lpage>158</lpage>.</mixed-citation></ref><ref id="B3"><mixed-citation xmlns:xlink="http://www.w3.org/1999/xlink" xlink:type="simple"><person-group><name name-style="western"><surname>Billberg</surname><given-names>GJ</given-names></name></person-group> (<year>1820</year>)<source> Enumeratio Insectorum in museo Gust.</source><publisher-name>Joh. Billberg. Stockholm</publisher-name>, <publisher-loc>Sweden</publisher-loc>, <lpage>138</lpage> pp.</mixed-citation></ref><ref id="B19"><mixed-citation xmlns:xlink="http://www.w3.org/1999/xlink" xlink:type="simple"><person-group><name name-style="western"><surname>Hübner</surname><given-names>J</given-names></name></person-group> (<year>1822</year>)<source> Systematisches-alphabetisches Verzeichniss aller bisher bey den Fürbildungen zur Sammlung europäischer Schmetterlinge angegebenen Gattungsbennungen; mit Vorbemerkung auch augsburgischer Gattungen. J. Hübner, Augsburg, vi + 81 pp.
</source></mixed-citation></ref><ref id="B20"><mixed-citation xmlns:xlink="http://www.w3.org/1999/xlink" xlink:type="simple"><person-group><name name-style="western"><surname>Hübner</surname><given-names>J</given-names></name></person-group> (<year>1825</year>)<source> Verzeichniss bekannter Schmettlinge.</source><publisher-name>J. Hübner</publisher-name>, <publisher-loc>Augsburg</publisher-loc>, <lpage>431</lpage> pp.</mixed-citation></ref><ref id="B71"><mixed-citation xmlns:xlink="http://www.w3.org/1999/xlink" xlink:type="simple"><person-group><name name-style="western"><surname>Treitschke</surname><given-names>F</given-names></name></person-group> (<year>1825</year>)<source> In: Ochsenheimer F (Ed) Die Schmetterlinge von Europa. Vol. 2, Abt. 2, Gerhard Fleischer, Leipzig, 1-448.
</source></mixed-citation></ref><ref id="B69"><mixed-citation xmlns:xlink="http://www.w3.org/1999/xlink" xlink:type="simple"><!--PageBreak--><person-group><name name-style="western"><surname>Sodoffsky</surname><given-names>W</given-names></name></person-group> (<year>1837</year>)<article-title> Etymologische Untersuchungen ueber die Gattungsnamen der Schmetterlinge.</article-title><source>Bulletin de la Société Impériale des Naturalistes de Moscou </source><volume>10</volume>: <fpage>76</fpage>-<lpage>97</lpage>.</mixed-citation></ref><ref id="B72"><mixed-citation xmlns:xlink="http://www.w3.org/1999/xlink" xlink:type="simple"><person-group><name name-style="western"><surname>Unger</surname><given-names>R</given-names></name></person-group> (<year>1856</year>)<source> Zum Verständniß der in der Lepidopterologie gebräuchlichen Namen. Archiv der Freunde der Naturgeschichte in Mecklenburg. Jahr.10. Gtrow, Opitz and Company, 53–63.
</source></mixed-citation></ref><ref id="B77"><mixed-citation xmlns:xlink="http://www.w3.org/1999/xlink" xlink:type="simple"><person-group><name name-style="western"><surname>Walker</surname><given-names>F</given-names></name></person-group> (<year>1863</year>)<source> List of the specimens of Lepidopterous insects in the British Museum 26: 1479–1796.
</source></mixed-citation></ref><ref id="B44"><mixed-citation xmlns:xlink="http://www.w3.org/1999/xlink" xlink:type="simple"><person-group><name name-style="western"><surname>Moore</surname><given-names>F</given-names></name></person-group> (<year>1888</year>)<source> In: Hewitson WC, Moore F Descriptions of New Indian Lepidopterous Insects from the colletion of the late Mr. W.S. Atkinson. Heterocera continued (Pyralidae, Crambidae, Geometridae, Tortricidae, Tineidae). Part 3, Asiatic Society of Bengal, Calcutta, pp. 199–299, pls 7–8.
</source></mixed-citation></ref><ref id="B79"><mixed-citation xmlns:xlink="http://www.w3.org/1999/xlink" xlink:type="simple"><person-group><name name-style="western"><surname>Warren</surname><given-names>W</given-names></name></person-group> (<year>1893</year>)<article-title> On new genera and species of moths of the family Geometridae from India, in the collection of H. J. Elwes.</article-title><source>Proceedings of the Zoological Society of London </source><volume>1893</volume>: <fpage>341</fpage>-<lpage>434</lpage>.</mixed-citation></ref><ref id="B80"><mixed-citation xmlns:xlink="http://www.w3.org/1999/xlink" xlink:type="simple"><person-group><name name-style="western"><surname>Warren</surname><given-names>W</given-names></name></person-group> (<year>1894</year>)<article-title> New genera and species of Geometridae.</article-title><source>Novitates Zoologicae </source><volume>1</volume>: <fpage>366</fpage>-<lpage>466</lpage>.</mixed-citation></ref><ref id="B11"><mixed-citation xmlns:xlink="http://www.w3.org/1999/xlink" xlink:type="simple"><person-group><name name-style="western"><surname>Guenée</surname><given-names>A</given-names></name></person-group> (<year>1858</year>)<source> Uranides et Phalénites 1. In: Boisduval JBAD, Guenée A (Eds) Histoire naturelle des Insectes (Species général des Lépidoptères) 9: i–lvi, 1–514; 10: 1–584; Atlas; pls. 1–22.
</source></mixed-citation></ref><ref id="B42"><mixed-citation xmlns:xlink="http://www.w3.org/1999/xlink" xlink:type="simple"><person-group><name name-style="western"><surname>Matsumura</surname><given-names>S</given-names></name></person-group> (<year>1910</year>)<source> A Thousand Insects of Japan. Supplement 2, Keiseisha, Tokyo, 144 pp, pis 17–29.
</source></mixed-citation></ref><ref id="B17"><mixed-citation xmlns:xlink="http://www.w3.org/1999/xlink" xlink:type="simple"><person-group><name name-style="western"><surname>Holloway</surname><given-names>JD</given-names></name></person-group> (<year>1994</year>)<article-title> The Moths of Borneo: Family Geometridae, Subfamily Ennominae.</article-title><source>Malayan Nature Journal </source><volume>47</volume>: <fpage>1</fpage>-<lpage>309</lpage>.</mixed-citation></ref><ref id="B68"><mixed-citation xmlns:xlink="http://www.w3.org/1999/xlink" xlink:type="simple"><person-group><name name-style="western"><surname>Singh</surname><given-names>B</given-names></name></person-group> (<year>1953</year>)<article-title> Immature stages of Indian Lepidoptera. No. 8: Geometridae. Indian Forest Records (N.S.</article-title><source>) </source><volume>8</volume> (<issue>7</issue>): <fpage>67</fpage>-<lpage>158</lpage>.</mixed-citation></ref><ref id="B34"><mixed-citation xmlns:xlink="http://www.w3.org/1999/xlink" xlink:type="simple"><person-group><name name-style="western"><surname>Issiki</surname><given-names>S</given-names></name><name name-style="western"><surname>Mutuura</surname><given-names>A</given-names></name><name name-style="western"><surname>Yamamoto</surname><given-names>Y</given-names></name><name name-style="western"><surname>Hattori</surname><given-names>I</given-names></name></person-group> (<year>1977</year>)<source> Early stages of Japanese moths in colour. Vol 1, Hoikusha, Osaka, 237 pp.
</source></mixed-citation></ref><ref id="B93"><mixed-citation xmlns:xlink="http://www.w3.org/1999/xlink" xlink:type="simple"><person-group><name name-style="western"><surname>Yamamoto</surname><given-names>M</given-names></name><name name-style="western"><surname>Nakatomi</surname><given-names>K</given-names></name><name name-style="western"><surname>Sato</surname><given-names>R</given-names></name><name name-style="western"><surname>Nakajima</surname><given-names>H</given-names></name><name name-style="western"><surname>Owada</surname><given-names>M</given-names></name></person-group> (<year>1987</year>)<source> In: Sugi S (Ed) Larvae of Larger Moths in Japan.</source><publisher-name>Kodansha</publisher-name>, <publisher-loc>Tokyo</publisher-loc>, <lpage>453</lpage>.</mixed-citation></ref><ref id="B76"><mixed-citation xmlns:xlink="http://www.w3.org/1999/xlink" xlink:type="simple"><person-group><name name-style="western"><surname>Wagner</surname><given-names>DL</given-names></name><name name-style="western"><surname>Ferguson</surname><given-names>DC</given-names></name><name name-style="western"><surname>McCabe</surname><given-names>TL</given-names></name><name name-style="western"><surname>Reardon</surname><given-names>RC</given-names></name></person-group> (<year>2001</year>)<source> Geometroid Caterpillars of Northeastern and Appalachian Forests.</source><publisher-name>Forest Service Publications</publisher-name>, <publisher-loc>U.S.</publisher-loc>, <lpage>224</lpage> pp.</mixed-citation></ref><ref id="B64"><mixed-citation xmlns:xlink="http://www.w3.org/1999/xlink" xlink:type="simple"><person-group><name name-style="western"><surname>Sato</surname><given-names>R</given-names></name></person-group> (<year>2001</year>)<article-title> Larva of <italic>Biston marginata</italic> Shiraki (Geometridae, Ennominae) in Okinawa.</article-title><source>Yugato </source><volume>164</volume>: <fpage>58</fpage>-<lpage>60</lpage>.</mixed-citation></ref><ref id="B40"><mixed-citation xmlns:xlink="http://www.w3.org/1999/xlink" xlink:type="simple"><person-group><name name-style="western"><surname>Leong</surname><given-names>TM</given-names></name></person-group> (<year>2009</year>)<article-title> Final instar larva and metamorphosis of <italic>Biston pustulata</italic> in Singapore (Lepidoptera: Geometridae: Ennominae).</article-title><source>Nature in Singapore </source><volume>2</volume>: <fpage>431</fpage>-<lpage>436</lpage>.</mixed-citation></ref><ref id="B26"><mixed-citation xmlns:xlink="http://www.w3.org/1999/xlink" xlink:type="simple"><person-group><name name-style="western"><surname>Inoue</surname><given-names>H</given-names></name></person-group> (<year>1965</year>)<article-title> Descriptions and records of some Japanese Geometridae (IV).</article-title><source>Tinea </source><volume>7</volume> (<issue>1</issue>): <fpage>102</fpage>-<lpage>111</lpage>.</mixed-citation></ref><ref id="B96"><mixed-citation xmlns:xlink="http://www.w3.org/1999/xlink" xlink:type="simple"><person-group><name name-style="western"><surname>Zhang</surname><given-names>BC</given-names></name></person-group> (<year>1994</year>)<source> Index of Economically Important Lepidoptera.</source><publisher-name>CAB International, Wallingford</publisher-name>, <publisher-loc>UK</publisher-loc>, <lpage>599</lpage> pp.</mixed-citation></ref><ref id="B50"><mixed-citation xmlns:xlink="http://www.w3.org/1999/xlink" xlink:type="simple"><person-group><name name-style="western"><surname>Parsons</surname><given-names>MS</given-names></name><name name-style="western"><surname>Scoble</surname><given-names>MJ</given-names></name><name name-style="western"><surname>Honey</surname><given-names>MR</given-names></name><name name-style="western"><surname>Pitkin</surname><given-names>LM</given-names></name><name name-style="western"><surname>Pitkin</surname><given-names>BR</given-names></name></person-group> (<year>1999</year>)<article-title> The catalogue.</article-title> In: <person-group><name name-style="western"><surname>Scoble</surname><given-names>MJ</given-names></name></person-group> (<role>Ed</role>). <issue-title>Geometrid moths of the world: a Catalogue (Lepidoptera, Geometridae).</issue-title><source>CSIRO, Collingwood</source>: <fpage>1</fpage>-<lpage>1016</lpage>.</mixed-citation></ref><ref id="B62"><mixed-citation xmlns:xlink="http://www.w3.org/1999/xlink" xlink:type="simple"><person-group><name name-style="western"><surname>Robinson</surname><given-names>GS</given-names></name><name name-style="western"><surname>Ackery</surname><given-names>PR</given-names></name><name name-style="western"><surname>Kitching</surname><given-names>IJ</given-names></name><name name-style="western"><surname>Beccaloni</surname><given-names>GW</given-names></name><name name-style="western"><surname>Hernández</surname><given-names>LM</given-names></name></person-group> (<year>2004</year>)<source> HOSTS – a database of the world’s Lepidopteran Hostplants. http://www.nhm.ac.uk/entomology/hostplants/index.html
</source></mixed-citation></ref><ref id="B51"><mixed-citation xmlns:xlink="http://www.w3.org/1999/xlink" xlink:type="simple"><person-group><name name-style="western"><surname>Patočka</surname><given-names>J</given-names></name></person-group> (<year>2004</year>)<article-title> Die Puppen der mitteleuropäischen Spanner aus der Unterfamilie Ennominae (Lepidoptera: Geometridae), 2.Teil.</article-title><source>Linzer Biologische Beiträge, </source><volume>36</volume> (<issue>1</issue>): <fpage>315</fpage>-<lpage>388</lpage>.</mixed-citation></ref><ref id="B52"><mixed-citation xmlns:xlink="http://www.w3.org/1999/xlink" xlink:type="simple"><person-group><name name-style="western"><surname>Patočka</surname><given-names>J</given-names></name><name name-style="western"><surname>Turcani</surname><given-names>M</given-names></name></person-group> (<year>2005</year>)<source> Lepidoptera Pupae: Central European Species.</source><publisher-name>Apollo Books</publisher-name>, <publisher-loc>Stenstrup</publisher-loc>, <lpage>863</lpage> pp.</mixed-citation></ref><ref id="B45"><mixed-citation xmlns:xlink="http://www.w3.org/1999/xlink" xlink:type="simple"><person-group><name name-style="western"><surname>Nakamura</surname><given-names>M</given-names></name></person-group> (<year>2004</year>)<source> A morphological and phylogenetic study on the pupae of Geometridae (Insecta: Lepidoptera) from Japan. Tinea 18 (Suppl. 1): 1–227.
</source></mixed-citation></ref><ref id="B63"><mixed-citation xmlns:xlink="http://www.w3.org/1999/xlink" xlink:type="simple"><person-group><name name-style="western"><surname>Sato</surname><given-names>R</given-names></name></person-group> (<year>1996</year>)<article-title> Records of the Boarmiini (Geometridae; Ennominae) from Thailand 3.</article-title><source>Transactions of the Lepidopterological Society of Japan </source><volume>47</volume> (<issue>4</issue>): <fpage>223</fpage>-<lpage>236</lpage>.</mixed-citation></ref></ref-list></tp:taxon-treatment>
