# Supplementary material for: A review of Biston Leach, 1815 (Lepidoptera, Geometridae, Ennominae) from China, with description of one new species
Source: Zookeys. 2011 Oct 25;(139):45–96. doi: 10.3897/zookeys.139.1308 (PMC3260909; doi:10.3897/zookeys.139.1308)
Supplement: XML Treatment for Biston melacron [file zookeys.139.1308-treatment2.xml]

<!DOCTYPE tp:taxon-treatment
  PUBLIC "-//TaxonX//DTD Taxonomic Treatment Publishing DTD v0 20100105//EN" "tax-treatment-NSO.dtd">
<tp:taxon-treatment xmlns:tp="http://www.plazi.org/taxpub"><tp:treatment-meta><mixed-citation publication-type="journal"><person-group><name><surname>Jiang</surname><given-names>Nan</given-names></name><name><surname>Xue</surname><given-names>Dayong</given-names></name><name><surname>Han</surname><given-names>Hongxiang</given-names></name></person-group><article-title>A review of <italic>Biston</italic> Leach, 1815 (Lepidoptera, Geometridae, Ennominae) from China, with description of one new species
                </article-title><source>Zookeys</source><day>25</day><month>10</month><year>2011</year><volume>2011</volume><issue>139</issue><fpage>45</fpage><lpage>96</lpage><pub-id pub-id-type="doi">10.3897/zookeys.139.1308</pub-id></mixed-citation></tp:treatment-meta><tp:nomenclature><tp:taxon-name>
                        <tp:taxon-name-part taxon-name-part-type="genus">Biston</tp:taxon-name-part>
                        <tp:taxon-name-part taxon-name-part-type="species">melacron</tp:taxon-name-part>
                    <object-id xmlns:xlink="http://www.w3.org/1999/xlink" xlink:type="simple">http://species-id.net/wiki/Biston_melacron</object-id>
                    </tp:taxon-name><tp:taxon-authority>Wehrli, 1941</tp:taxon-authority><xref ref-type="fig" rid="F2">Figs 4–6</xref><xref ref-type="fig" rid="F8">70</xref><xref ref-type="fig" rid="F12">97</xref><tp:nomenclature-citation-list><tp:nomenclature-citation><tp:taxon-name>Biston melacron</tp:taxon-name><comment><xref ref-type="bibr" rid="B83">Wehrli, 1941</xref>, <italic>in</italic> Seitz, <italic>Gross-Schmett. Erde</italic>, 4 (Suppl.): 430, pl. 35: h. Syntypes 3♂, China: West Tien-Mu-shan, 1600 m. (ZFMK)
                        </comment></tp:nomenclature-citation><tp:nomenclature-citation><tp:taxon-name>Biston exotica</tp:taxon-name><comment><xref ref-type="bibr" rid="B28">Inoue, 1977</xref>, <italic>Bull. Fac. domestic Sci., Otsuma Woman‘s Univ</italic>., 13: 322, figs 65–67. Holotype ♂, Japan: Kochi Prefecture, Kubokawa. (BMNH) (Synonymized by <xref ref-type="bibr" rid="B16">Heppner and Inoue (1992)</xref>)
                        </comment></tp:nomenclature-citation></tp:nomenclature-citation-list></tp:nomenclature><tp:treatment-sec sec-type="Diagnosis"><title>Diagnosis.</title><p>The external characters of this species are close to those of <italic><tp:taxon-name>Biston marginata</tp:taxon-name></italic> as follows: the male antennae are partially bipectinate and filiform at tip; the for<!--PageBreak-->ewing postmedial line bilobedly protrudes between M<sub>1</sub> and M<sub>3</sub>, and slightly protrudes outwards between CuA<sub>2 </sub>and 1A + 2A. But it can be distinguished from <italic><tp:taxon-name>Biston marginata</tp:taxon-name></italic> by the following characters: the hindwing outer margin is concave between M<sub>1</sub> and <!--PageBreak-->M<sub>3</sub>, whereas it is evenly round in <italic><tp:taxon-name>Biston marginata</tp:taxon-name></italic>; the transverse lines are black but dark brown in <italic><tp:taxon-name>Biston marginata</tp:taxon-name></italic>; the hindwing postmedial line is waved after M<sub>3</sub>, but straight in <italic><tp:taxon-name>Biston marginata</tp:taxon-name></italic>; the transverse lines on the underside of the wings are more conspicuous. The most distinct differences are in the male genitalia: the apex of the uncus is broader and bifurcated, whereas it is narrower and round in <italic><tp:taxon-name>Biston marginata</tp:taxon-name></italic>; the median process of the gnathos is broader and round terminally, while in <italic><tp:taxon-name>Biston marginata</tp:taxon-name></italic>, it is slenderer and acute apically; the setose area of the valva is much weaker; the juxta is narrower, and sharply pointed apically, while in <italic><tp:taxon-name>Biston marginata</tp:taxon-name></italic>, it is broader and round apically; the cornutus is shortly digitiform, but is thornlike in <italic><tp:taxon-name>Biston marginata</tp:taxon-name></italic>. In the female genitalia (<xref ref-type="bibr" rid="B28">Inoue 1977</xref>), the signum is much longer than in <italic><tp:taxon-name>Biston marginata</tp:taxon-name></italic>.
                    </p></tp:treatment-sec><tp:treatment-sec sec-type="Material examined"><title>Material examineds.</title><p><bold>CHINA, Chekiang [Zhejiang]</bold> (ZFMK): West Tien-Mu-shan, 1600 m, 27–29.IV.1932, coll. H. Höne, 3♂ (Syntypes); same data, 25.IV.1932, 1♂; same data, 25.V.1932, 1♂; same locality, 400 m, IV.1936, 1♂. <bold>Fukien [Fujian]</bold> (ZFMK):Kuatun, 2300 m, 3–7.IV.1938, 11.IV.1946, coll. J. Klapperich, 1♂. <bold>Formosa </bold>[<bold>Taiwan]</bold> (ZFMK): Puli, IV.1958, coll. ZSM, 1♂. <bold>Sichuan</bold> (IZCAS): Mt. Emei, Qingyinge, 800–1000 m, 17.IV–1.V.1957, coll. Zhu Fuxing &amp; Huang Keren, 8♂.
                    </p></tp:treatment-sec><tp:treatment-sec sec-type="Distribution"><title>Distribution.</title><p>China (Zhejiang, Jiangxi, Fujian, Taiwan, Sichuan), Japan, South Korea.</p></tp:treatment-sec><tp:treatment-sec><!--Section generated to contain objects referenced in tp:taxon-treatment.--><fig id="F2" position="float" orientation="portrait"><label>Figures 4–20.</label><caption><p>Adults of <italic><tp:taxon-name>Biston</tp:taxon-name></italic>. <bold>4</bold>–<bold>6</bold> <italic><tp:taxon-name>Biston melacron</tp:taxon-name></italic>. <bold>4</bold> male (holotype <bold>5</bold> male <bold>6</bold> ditto, underside <bold>7</bold>–<bold>10</bold> <italic><tp:taxon-name>Biston marginata</tp:taxon-name></italic>. <bold>7</bold> male <bold>8</bold> ditto, underside <bold>9</bold> female <bold>10</bold> ditto, underside <bold>11</bold>–<bold>12</bold> <italic><tp:taxon-name>Biston thoracicaria</tp:taxon-name></italic>. <bold>11</bold> male <bold>12</bold> female <bold>13</bold>–<bold>16</bold> <italic><tp:taxon-name>Biston betularia parva</tp:taxon-name></italic>. <bold>13</bold> male (holotype of <italic><tp:taxon-name>Biston huberaria tienschana</tp:taxon-name></italic>) <bold>14</bold> male (holotype of <italic><tp:taxon-name>Biston cognataria sinitibetica</tp:taxon-name></italic>) <bold>15</bold> mal <bold>16</bold> female <bold>17</bold>–<bold>18</bold> <italic><tp:taxon-name>Biston betularia nepalensis</tp:taxon-name></italic>. <bold>17</bold> male <bold>18</bold> female <bold>19</bold>–<bold>20</bold> <italic><tp:taxon-name>Biston robustum</tp:taxon-name></italic>. <bold>19</bold> male (holotype of <italic><tp:taxon-name>Biston robustum kiangsua</tp:taxon-name></italic>) <bold>20</bold> male. Scale bar = 1 cm.</p></caption><graphic xmlns:xlink="http://www.w3.org/1999/xlink" xlink:href="ZooKeys-139-045-g002.jpg" position="float" orientation="portrait" xlink:type="simple"/></fig><fig id="F8" position="float" orientation="portrait"><label>Figures 70–75.</label><caption><p>Male genitalia of <italic><tp:taxon-name>Biston</tp:taxon-name></italic>. <bold>70</bold> <italic><tp:taxon-name>Biston melacron</tp:taxon-name></italic> <bold>71</bold> <italic><tp:taxon-name>Biston marginata</tp:taxon-name></italic> <bold>72</bold> <italic><tp:taxon-name>Biston thoracicaria</tp:taxon-name></italic> <bold>73</bold> <italic><tp:taxon-name>Biston betularia parva</tp:taxon-name></italic> <bold>74</bold> <italic><tp:taxon-name>Biston betularia nepalensis</tp:taxon-name></italic> <bold>75</bold> <italic><tp:taxon-name>Biston robustum</tp:taxon-name></italic>. Scale bar = 1 mm.</p></caption><graphic xmlns:xlink="http://www.w3.org/1999/xlink" xlink:href="ZooKeys-139-045-g008.jpg" position="float" orientation="portrait" xlink:type="simple"/></fig><fig id="F12" position="float" orientation="portrait"><label>Figures 95–104.</label><caption><p>Male genitalia of <italic><tp:taxon-name>Biston</tp:taxon-name></italic>. <bold>95</bold> <italic><tp:taxon-name>Biston panterinaria panterinaria</tp:taxon-name></italic>. From Chebaling, Shixing, Guangdong <bold>96</bold> <italic><tp:taxon-name>Biston panterinaria exanthemata</tp:taxon-name></italic>. Scale bar = 1 mm. Aedeagus of <italic><tp:taxon-name>Biston</tp:taxon-name></italic>. <bold>97</bold> <italic><tp:taxon-name>Biston melacron</tp:taxon-name></italic> <bold>98</bold> <italic><tp:taxon-name>Biston marginata</tp:taxon-name></italic> <bold>99</bold> <italic><tp:taxon-name>Biston thoracicaria</tp:taxon-name></italic> <bold>100</bold> <italic><tp:taxon-name>Biston betularia parva</tp:taxon-name></italic> <bold>101</bold> <italic><tp:taxon-name>Biston betularia nepalensis</tp:taxon-name></italic> <bold>102</bold> <italic><tp:taxon-name>Biston robustum</tp:taxon-name></italic> <bold>103</bold> <italic><tp:taxon-name>Biston mediolata</tp:taxon-name></italic> sp. n. <bold>104</bold> <italic><tp:taxon-name>Biston contectaria</tp:taxon-name></italic>. Scale bar = 1 mm.</p></caption><graphic xmlns:xlink="http://www.w3.org/1999/xlink" xlink:href="ZooKeys-139-045-g012.jpg" position="float" orientation="portrait" xlink:type="simple"/></fig></tp:treatment-sec><ref-list><ref id="B83"><mixed-citation xmlns:xlink="http://www.w3.org/1999/xlink" xlink:type="simple"><person-group><name name-style="western"><surname>Wehrli</surname><given-names>E</given-names></name></person-group> (<year>1938–1954</year>)<source> Subfamilie: Geometrinae. In: Seitz A (Ed) Die Grossschmetterlinge der Erde. Vol. 4 (Supplement), Verlag A. Kernen, Stuttgart, 254–766, taf. 19–53.
</source></mixed-citation></ref><ref id="B28"><mixed-citation xmlns:xlink="http://www.w3.org/1999/xlink" xlink:type="simple"><person-group><name name-style="western"><surname>Inoue</surname><given-names>H</given-names></name></person-group> (<year>1977</year>)<article-title> Catalogue of the Geometridae of Japan (Lepidoptera).</article-title><source>Bulletin of Faculty of Domestic Sciences, Otsuma Women’s University </source><volume>13</volume>: <fpage>227</fpage>-<lpage>346</lpage>.</mixed-citation></ref><ref id="B16"><mixed-citation xmlns:xlink="http://www.w3.org/1999/xlink" xlink:type="simple"><person-group><name name-style="western"><surname>Heppner</surname><given-names>JB</given-names></name><name name-style="western"><surname>Inoue</surname><given-names>H</given-names></name></person-group> (<year>1992</year>)<source> Lepidoptera of Taiwan. Vol. 1, Part 2: checklist, Gainesville, Florida, 276 pp.
</source></mixed-citation></ref></ref-list></tp:taxon-treatment>
