# Supplementary material for: A review of Biston Leach, 1815 (Lepidoptera, Geometridae, Ennominae) from China, with description of one new species
Source: Zookeys. 2011 Oct 25;(139):45–96. doi: 10.3897/zookeys.139.1308 (PMC3260909; doi:10.3897/zookeys.139.1308)
Supplement: XML Treatment for Biston marginata [file zookeys.139.1308-treatment3.xml]

<!DOCTYPE tp:taxon-treatment
  PUBLIC "-//TaxonX//DTD Taxonomic Treatment Publishing DTD v0 20100105//EN" "tax-treatment-NSO.dtd">
<tp:taxon-treatment xmlns:tp="http://www.plazi.org/taxpub"><tp:treatment-meta><mixed-citation publication-type="journal"><person-group><name><surname>Jiang</surname><given-names>Nan</given-names></name><name><surname>Xue</surname><given-names>Dayong</given-names></name><name><surname>Han</surname><given-names>Hongxiang</given-names></name></person-group><article-title>A review of <italic>Biston</italic> Leach, 1815 (Lepidoptera, Geometridae, Ennominae) from China, with description of one new species
                </article-title><source>Zookeys</source><day>25</day><month>10</month><year>2011</year><volume>2011</volume><issue>139</issue><fpage>45</fpage><lpage>96</lpage><pub-id pub-id-type="doi">10.3897/zookeys.139.1308</pub-id></mixed-citation></tp:treatment-meta><tp:nomenclature><tp:taxon-name>
                        <tp:taxon-name-part taxon-name-part-type="genus">Biston</tp:taxon-name-part>
                        <tp:taxon-name-part taxon-name-part-type="species">marginata</tp:taxon-name-part>
                    <object-id xmlns:xlink="http://www.w3.org/1999/xlink" xlink:type="simple">http://species-id.net/wiki/Biston_marginata</object-id>
                    </tp:taxon-name><tp:taxon-authority>Shiraki, 1913</tp:taxon-authority><xref ref-type="fig" rid="F2">Figs 7–10</xref><xref ref-type="fig" rid="F8">71</xref><xref ref-type="fig" rid="F12">98</xref><xref ref-type="fig" rid="F14">117</xref><tp:nomenclature-citation-list><tp:nomenclature-citation><tp:taxon-name>Biston marginata </tp:taxon-name><comment><xref ref-type="bibr" rid="B67">Shiraki, 1913</xref>, <italic>Spec. Rep. Formosa agric. Exp. Stn</italic>, [Special reports No. 8] Publication no. 68: 433, pl. 44. Syntypes, China: Taiwan.
                        </comment></tp:nomenclature-citation><tp:nomenclature-citation><tp:taxon-name>Biston fragilis</tp:taxon-name><comment><xref ref-type="bibr" rid="B24">Inoue, 1958</xref>, <italic>Tinea</italic>, 4 (2): 254, pl. 34, fig. 30. Holotype ♂, Japan: Oita Prefecture, Saeki. (BMNH) (Synonymized by <xref ref-type="bibr" rid="B26">Inoue (1965)</xref>)
                        </comment></tp:nomenclature-citation></tp:nomenclature-citation-list></tp:nomenclature><tp:treatment-sec sec-type="Diagnosis"><title>Diagnosis.</title><p>The diagnostic characters of external morphology of the species can be seen in the previous species. The male genitalia of the species are close to those of <italic><tp:taxon-name>Biston suppressaria</tp:taxon-name></italic>. But it can be distinguished from the latter by the following characters: the vesica is less strongly sclerotized posteriorly; the cornutus is small and spine-like but absent in <italic><tp:taxon-name>Biston suppressaria</tp:taxon-name></italic>. The female genitalia are similar to those of <italic><tp:taxon-name>Biston betularia</tp:taxon-name></italic>, but they differ in the following characters: the ductus bursae is shorter and the antrum is absent; the corpus bursae is almost even in width, while in <italic><tp:taxon-name>Biston betularia</tp:taxon-name></italic> it is enlarged, wrinkled and weakly sclerotized posteriorly, narrow medially and swollen anteriorly; the signum is oval with several marginal spines, but a transverse bar in <italic><tp:taxon-name>Biston betularia</tp:taxon-name></italic>.
                    </p></tp:treatment-sec><tp:treatment-sec sec-type="Material examined"><title>Material examineds.</title><p><bold>CHINA, Fukien [Fujian]</bold> (ZFMK): Kuatun, 2300 m, 3.IV.1938, coll. J. Klapperich, 1♂. <bold>Formosa </bold>[<bold>Taiwan]</bold> (ZFMK): Nantou, SW Tsuifeng, 2100m, 16.III.1996, coll. Csoevari and Steger, 2♂; Puli, IV.1958, coll. ZSM, 2♂. <bold>Hunan </bold>(IZCAS): Dongan, 24.II.1955, 4♀; Changning, 1981, 1♀. <bold>Guangdong </bold>(IZCAS): Guangzhou, VIII.1984, 1♂; Yingde, Chayesuo, 1♂. <bold>Guangxi </bold>(IZCAS):<!--PageBreak--> Bobai, Yunfei, Fenchang, 2–3.I.1986, coll. Wang Jijian, 1♂2♀. <bold>Chongqing </bold>(IZCAS): Beipei, Jinyunshan, 10–12.II.1987, 1♂1♀. <bold>Yunnan </bold>(IZCAS): Suining, VII.1980, 1♂. <bold>VIETNAM</bold> (ZFMK): Tam Dao, 950 m and Fan-si-pan, 1520 m, III.1995, large series of males and a few females.
                    </p></tp:treatment-sec><tp:treatment-sec sec-type="Distribution"><title>Distribution.</title><p>China (Zhejiang, Jiangxi, Hunan, Fujian, Taiwan, Guangdong, Guangxi, Chongqing, Yunnan), Japan, Vietnam.</p><fig id="F2" position="float" orientation="portrait"><label>Figures 4–20.</label><caption><p>Adults of <italic><tp:taxon-name>Biston</tp:taxon-name></italic>. <bold>4</bold>–<bold>6</bold> <italic><tp:taxon-name>Biston melacron</tp:taxon-name></italic>. <bold>4</bold> male (holotype <bold>5</bold> male <bold>6</bold> ditto, underside <bold>7</bold>–<bold>10</bold> <italic><tp:taxon-name>Biston marginata</tp:taxon-name></italic>. <bold>7</bold> male <bold>8</bold> ditto, underside <bold>9</bold> female <bold>10</bold> ditto, underside <bold>11</bold>–<bold>12</bold> <italic><tp:taxon-name>Biston thoracicaria</tp:taxon-name></italic>. <bold>11</bold> male <bold>12</bold> female <bold>13</bold>–<bold>16</bold> <italic><tp:taxon-name>Biston betularia parva</tp:taxon-name></italic>. <bold>13</bold> male (holotype of <italic><tp:taxon-name>Biston huberaria tienschana</tp:taxon-name></italic>) <bold>14</bold> male (holotype of <italic><tp:taxon-name>Biston cognataria sinitibetica</tp:taxon-name></italic>) <bold>15</bold> mal <bold>16</bold> female <bold>17</bold>–<bold>18</bold> <italic><tp:taxon-name>Biston betularia nepalensis</tp:taxon-name></italic>. <bold>17</bold> male <bold>18</bold> female <bold>19</bold>–<bold>20</bold> <italic><tp:taxon-name>Biston robustum</tp:taxon-name></italic>. <bold>19</bold> male (holotype of <italic><tp:taxon-name>Biston robustum kiangsua</tp:taxon-name></italic>) <bold>20</bold> male. Scale bar = 1 cm.</p></caption><graphic xmlns:xlink="http://www.w3.org/1999/xlink" xlink:href="ZooKeys-139-045-g002.jpg" position="float" orientation="portrait" xlink:type="simple"/></fig></tp:treatment-sec><tp:treatment-sec><!--Section generated to contain objects referenced in tp:taxon-treatment.--><fig id="F8" position="float" orientation="portrait"><label>Figures 70–75.</label><caption><p>Male genitalia of <italic><tp:taxon-name>Biston</tp:taxon-name></italic>. <bold>70</bold> <italic><tp:taxon-name>Biston melacron</tp:taxon-name></italic> <bold>71</bold> <italic><tp:taxon-name>Biston marginata</tp:taxon-name></italic> <bold>72</bold> <italic><tp:taxon-name>Biston thoracicaria</tp:taxon-name></italic> <bold>73</bold> <italic><tp:taxon-name>Biston betularia parva</tp:taxon-name></italic> <bold>74</bold> <italic><tp:taxon-name>Biston betularia nepalensis</tp:taxon-name></italic> <bold>75</bold> <italic><tp:taxon-name>Biston robustum</tp:taxon-name></italic>. Scale bar = 1 mm.</p></caption><graphic xmlns:xlink="http://www.w3.org/1999/xlink" xlink:href="ZooKeys-139-045-g008.jpg" position="float" orientation="portrait" xlink:type="simple"/></fig><fig id="F12" position="float" orientation="portrait"><label>Figures 95–104.</label><caption><p>Male genitalia of <italic><tp:taxon-name>Biston</tp:taxon-name></italic>. <bold>95</bold> <italic><tp:taxon-name>Biston panterinaria panterinaria</tp:taxon-name></italic>. From Chebaling, Shixing, Guangdong <bold>96</bold> <italic><tp:taxon-name>Biston panterinaria exanthemata</tp:taxon-name></italic>. Scale bar = 1 mm. Aedeagus of <italic><tp:taxon-name>Biston</tp:taxon-name></italic>. <bold>97</bold> <italic><tp:taxon-name>Biston melacron</tp:taxon-name></italic> <bold>98</bold> <italic><tp:taxon-name>Biston marginata</tp:taxon-name></italic> <bold>99</bold> <italic><tp:taxon-name>Biston thoracicaria</tp:taxon-name></italic> <bold>100</bold> <italic><tp:taxon-name>Biston betularia parva</tp:taxon-name></italic> <bold>101</bold> <italic><tp:taxon-name>Biston betularia nepalensis</tp:taxon-name></italic> <bold>102</bold> <italic><tp:taxon-name>Biston robustum</tp:taxon-name></italic> <bold>103</bold> <italic><tp:taxon-name>Biston mediolata</tp:taxon-name></italic> sp. n. <bold>104</bold> <italic><tp:taxon-name>Biston contectaria</tp:taxon-name></italic>. Scale bar = 1 mm.</p></caption><graphic xmlns:xlink="http://www.w3.org/1999/xlink" xlink:href="ZooKeys-139-045-g012.jpg" position="float" orientation="portrait" xlink:type="simple"/></fig><fig id="F14" position="float" orientation="portrait"><label>Figures 117–120.</label><caption><p>Female genitalia of <italic><tp:taxon-name>Biston</tp:taxon-name></italic> and enlarged view of signum. <bold>117</bold> <italic><tp:taxon-name>Biston marginata</tp:taxon-name></italic> <bold>118</bold> <italic><tp:taxon-name>Biston thoracicaria</tp:taxon-name></italic> <bold>119</bold> <italic><tp:taxon-name>Biston betularia parva</tp:taxon-name></italic> <bold>120</bold> <italic><tp:taxon-name>Biston betularia nepalensis</tp:taxon-name></italic>. Scale bar for female genitalia = 1 mm. (s = signum)</p></caption><graphic xmlns:xlink="http://www.w3.org/1999/xlink" xlink:href="ZooKeys-139-045-g014.jpg" position="float" orientation="portrait" xlink:type="simple"/></fig></tp:treatment-sec><ref-list><ref id="B67"><mixed-citation xmlns:xlink="http://www.w3.org/1999/xlink" xlink:type="simple"><person-group><name name-style="western"><surname>Shiraki</surname><given-names>T</given-names></name></person-group> (<year>1913</year>)<article-title> Investigation upon insects injurious to cotton. Special Report Formosa Agricultural Experiment Station [Special reports No. 8] Publication no.</article-title><volume>68</volume>: <fpage>1</fpage>-<lpage>650</lpage>.</mixed-citation></ref><ref id="B24"><mixed-citation xmlns:xlink="http://www.w3.org/1999/xlink" xlink:type="simple"><person-group><name name-style="western"><surname>Inoue</surname><given-names>H</given-names></name></person-group> (<year>1958</year>)<article-title> Descriptions and records of some Japanese Geometridae (II).</article-title><source>Tinea </source><volume>4</volume> (<issue>2</issue>): <fpage>241</fpage>-<lpage>256</lpage>.</mixed-citation></ref><ref id="B26"><mixed-citation xmlns:xlink="http://www.w3.org/1999/xlink" xlink:type="simple"><person-group><name name-style="western"><surname>Inoue</surname><given-names>H</given-names></name></person-group> (<year>1965</year>)<article-title> Descriptions and records of some Japanese Geometridae (IV).</article-title><source>Tinea </source><volume>7</volume> (<issue>1</issue>): <fpage>102</fpage>-<lpage>111</lpage>.</mixed-citation></ref></ref-list></tp:taxon-treatment>
