# Supplementary material for: A review of Biston Leach, 1815 (Lepidoptera, Geometridae, Ennominae) from China, with description of one new species
Source: Zookeys. 2011 Oct 25;(139):45–96. doi: 10.3897/zookeys.139.1308 (PMC3260909; doi:10.3897/zookeys.139.1308)
Supplement: XML Treatment for Biston thoracicaria [file zookeys.139.1308-treatment4.xml]

<!DOCTYPE tp:taxon-treatment
  PUBLIC "-//TaxonX//DTD Taxonomic Treatment Publishing DTD v0 20100105//EN" "tax-treatment-NSO.dtd">
<tp:taxon-treatment xmlns:tp="http://www.plazi.org/taxpub"><tp:treatment-meta><mixed-citation publication-type="journal"><person-group><name><surname>Jiang</surname><given-names>Nan</given-names></name><name><surname>Xue</surname><given-names>Dayong</given-names></name><name><surname>Han</surname><given-names>Hongxiang</given-names></name></person-group><article-title>A review of <italic>Biston</italic> Leach, 1815 (Lepidoptera, Geometridae, Ennominae) from China, with description of one new species
                </article-title><source>Zookeys</source><day>25</day><month>10</month><year>2011</year><volume>2011</volume><issue>139</issue><fpage>45</fpage><lpage>96</lpage><pub-id pub-id-type="doi">10.3897/zookeys.139.1308</pub-id></mixed-citation></tp:treatment-meta><tp:nomenclature><tp:taxon-name>
                        <tp:taxon-name-part taxon-name-part-type="genus">Biston</tp:taxon-name-part>
                        <tp:taxon-name-part taxon-name-part-type="species">thoracicaria</tp:taxon-name-part>
                    <object-id xmlns:xlink="http://www.w3.org/1999/xlink" xlink:type="simple">http://species-id.net/wiki/Biston_thoracicaria</object-id>
                    </tp:taxon-name><tp:taxon-authority>(Oberthür, 1884)</tp:taxon-authority><xref ref-type="fig" rid="F2">Figs 11, 12</xref><xref ref-type="fig" rid="F8">72</xref><xref ref-type="fig" rid="F12">99</xref><xref ref-type="fig" rid="F14">118</xref><tp:nomenclature-citation-list><tp:nomenclature-citation><tp:taxon-name>Jankowskia thoracicaria</tp:taxon-name><comment><xref ref-type="bibr" rid="B47">Oberthür, 1884</xref>, <italic>Études ent.</italic>, 9: 26, pl. 2, fig. 8. 4 Syntypes 4♂♀, Russia: Sidemi. (ZFMK)
                        </comment></tp:nomenclature-citation><tp:nomenclature-citation><tp:taxon-name>Lycia tortuosa</tp:taxon-name><comment><xref ref-type="bibr" rid="B85">Wileman, 1911</xref>, <italic>Trans. ent. Soc. Lond.</italic>, 1911 (2): 310, pl. 30, fig. 1, pl. 31, fig. 27. Holotype ♂, Japan: Oshima, Tobetsu. (BMNH) (Synonymized by <xref ref-type="bibr" rid="B27">Inoue, (1976)</xref>)
                        </comment></tp:nomenclature-citation><tp:nomenclature-citation><tp:taxon-name>Biston thoracicaria</tp:taxon-name><comment>: <xref ref-type="bibr" rid="B56">Prout, 1915</xref>, <italic>in </italic>Seitz, <italic>Macrolepid. World</italic>, 4: 359, pl. 19: g.
                        </comment></tp:nomenclature-citation></tp:nomenclature-citation-list></tp:nomenclature><tp:treatment-sec sec-type="Diagnosis"><title>Diagnosis.</title><p>The external characters of this species are close to those of <italic><tp:taxon-name>Biston betularia</tp:taxon-name></italic> as follows: the male antennae are partially bipectinate and filiform at apex; the forewing postmedial line protrudes outwards between M<sub>1</sub> and M<sub>3</sub> and between CuA<sub>2 </sub>and 1A + 2A; the discal spots of both wings are stripe-like. But it can be distinguished from <italic><tp:taxon-name>Biston betularia</tp:taxon-name></italic> by the following characters: distinctly smaller; the wing colour is dark brown, but greyish black in <italic><tp:taxon-name>Biston betularia</tp:taxon-name></italic>; the hindwing basal line is present, but absent in <italic><tp:taxon-name>Biston betularia</tp:taxon-name></italic>; the forewing R<sub>1</sub> and R<sub>2</sub> are separate, but stalked in <italic><tp:taxon-name>Biston betularia</tp:taxon-name></italic>. In the male genitalia, the apex of the uncus and the median process of the gnathos are more slender than those of <italic><tp:taxon-name>Biston betularia</tp:taxon-name></italic>; the valva is more slender and longer; the juxta is much narrower; the cornutus is small and spine-like, whereas <italic><tp:taxon-name>Biston betularia</tp:taxon-name></italic> has two kinds of cornuti, one is a large bundle of spines, the other is a small tuft of spines. In the female genitalia, the corpus bursae is curved in the anterior half, while in <italic><tp:taxon-name>Biston betularia</tp:taxon-name></italic>, it is expanded posteriorly and narrow medially; the signum is elliptic, with several small marginal spines, whereas it is bar-like and without marginal spines in <italic><tp:taxon-name>Biston betularia</tp:taxon-name></italic>.
                    </p></tp:treatment-sec><tp:treatment-sec sec-type="Material examined"><title>Material examineds.</title><p><bold>RUSSIA</bold> (ZFMK): Sidemi, coll. Oberthür, 2♂ (Syntypes); Dairen, Mantschourie, coll. H. Höne, 1♂ (Syntype). <bold>CHINA, Shaanxi</bold> (ZFMK): Tsinling, Tapaishan, coll. H. Höne, 8♂1♀. <bold>Shantung [Shandong]</bold> (ZFMK): Tai-Shan, 1550 m, coll. H. Höne, large seriesincluding 3♀. <bold>Jiangsu</bold> (ZFMK): Nanking, Lungtan, coll. H. Höne, 3♂; <bold>Zhejiang</bold> (ZFMK): East-tien-mu-shan, coll. H. Höne, 3♂; <bold>Yuennan</bold> <bold>[Yunnan]</bold> (ZFMK): Li-kiang, coll. H. Höne,1♂. <bold>Beijing</bold> (IZCAS): 5.VII.1949, 1♀; VII.1972, coll. Zhang Baolin, 3♂; Baihuashan, 9.VII.1973, coll. Han Yinheng, 1♀. <bold>Hebei</bold> (IZCAS): Yibao, 12.VIII.1972, coll. Zhang Baolin, 3♂. <bold>Henan</bold> (IZCAS): Xinyang, Jigongshan, 250 m, 20–21.VII.2002, coll. Han Hongxiang, 1♂. <bold>Shaanxi</bold> (IZCAS): Huangbaiyuan, 13.VII.1980, coll. Zhang Baolin, 1♂. <!--PageBreak--><bold>Gansu</bold> (IZCAS): Wenxian, Bikou, 720 m, 28.VII.1999, coll. Yao Jian, 1♂. <bold>Zhejiang</bold> (IZCAS): Tianmushan, 4.V.1980, coll. Cai Rongquan, 1♂. <bold>Hubei</bold> (IZCAS): Shennongjia, Shouge, 900 m, 18.VI.1981, coll. Han Yinheng, 2♂.
                    </p></tp:treatment-sec><tp:treatment-sec sec-type="Distribution"><title>Distribution.</title><p>China (Beijing, Hebei, Shandong, Henan, Shaanxi, Gansu, Jiangsu, Zhejiang, Hubei, Yunnan), Russia, Japan, North Korea, South Korea.</p></tp:treatment-sec><tp:treatment-sec><!--Section generated to contain objects referenced in tp:taxon-treatment.--><fig id="F2" position="float" orientation="portrait"><label>Figures 4–20.</label><caption><p>Adults of <italic><tp:taxon-name>Biston</tp:taxon-name></italic>. <bold>4</bold>–<bold>6</bold> <italic><tp:taxon-name>Biston melacron</tp:taxon-name></italic>. <bold>4</bold> male (holotype <bold>5</bold> male <bold>6</bold> ditto, underside <bold>7</bold>–<bold>10</bold> <italic><tp:taxon-name>Biston marginata</tp:taxon-name></italic>. <bold>7</bold> male <bold>8</bold> ditto, underside <bold>9</bold> female <bold>10</bold> ditto, underside <bold>11</bold>–<bold>12</bold> <italic><tp:taxon-name>Biston thoracicaria</tp:taxon-name></italic>. <bold>11</bold> male <bold>12</bold> female <bold>13</bold>–<bold>16</bold> <italic><tp:taxon-name>Biston betularia parva</tp:taxon-name></italic>. <bold>13</bold> male (holotype of <italic><tp:taxon-name>Biston huberaria tienschana</tp:taxon-name></italic>) <bold>14</bold> male (holotype of <italic><tp:taxon-name>Biston cognataria sinitibetica</tp:taxon-name></italic>) <bold>15</bold> mal <bold>16</bold> female <bold>17</bold>–<bold>18</bold> <italic><tp:taxon-name>Biston betularia nepalensis</tp:taxon-name></italic>. <bold>17</bold> male <bold>18</bold> female <bold>19</bold>–<bold>20</bold> <italic><tp:taxon-name>Biston robustum</tp:taxon-name></italic>. <bold>19</bold> male (holotype of <italic><tp:taxon-name>Biston robustum kiangsua</tp:taxon-name></italic>) <bold>20</bold> male. Scale bar = 1 cm.</p></caption><graphic xmlns:xlink="http://www.w3.org/1999/xlink" xlink:href="ZooKeys-139-045-g002.jpg" position="float" orientation="portrait" xlink:type="simple"/></fig><fig id="F8" position="float" orientation="portrait"><label>Figures 70–75.</label><caption><p>Male genitalia of <italic><tp:taxon-name>Biston</tp:taxon-name></italic>. <bold>70</bold> <italic><tp:taxon-name>Biston melacron</tp:taxon-name></italic> <bold>71</bold> <italic><tp:taxon-name>Biston marginata</tp:taxon-name></italic> <bold>72</bold> <italic><tp:taxon-name>Biston thoracicaria</tp:taxon-name></italic> <bold>73</bold> <italic><tp:taxon-name>Biston betularia parva</tp:taxon-name></italic> <bold>74</bold> <italic><tp:taxon-name>Biston betularia nepalensis</tp:taxon-name></italic> <bold>75</bold> <italic><tp:taxon-name>Biston robustum</tp:taxon-name></italic>. Scale bar = 1 mm.</p></caption><graphic xmlns:xlink="http://www.w3.org/1999/xlink" xlink:href="ZooKeys-139-045-g008.jpg" position="float" orientation="portrait" xlink:type="simple"/></fig><fig id="F12" position="float" orientation="portrait"><label>Figures 95–104.</label><caption><p>Male genitalia of <italic><tp:taxon-name>Biston</tp:taxon-name></italic>. <bold>95</bold> <italic><tp:taxon-name>Biston panterinaria panterinaria</tp:taxon-name></italic>. From Chebaling, Shixing, Guangdong <bold>96</bold> <italic><tp:taxon-name>Biston panterinaria exanthemata</tp:taxon-name></italic>. Scale bar = 1 mm. Aedeagus of <italic><tp:taxon-name>Biston</tp:taxon-name></italic>. <bold>97</bold> <italic><tp:taxon-name>Biston melacron</tp:taxon-name></italic> <bold>98</bold> <italic><tp:taxon-name>Biston marginata</tp:taxon-name></italic> <bold>99</bold> <italic><tp:taxon-name>Biston thoracicaria</tp:taxon-name></italic> <bold>100</bold> <italic><tp:taxon-name>Biston betularia parva</tp:taxon-name></italic> <bold>101</bold> <italic><tp:taxon-name>Biston betularia nepalensis</tp:taxon-name></italic> <bold>102</bold> <italic><tp:taxon-name>Biston robustum</tp:taxon-name></italic> <bold>103</bold> <italic><tp:taxon-name>Biston mediolata</tp:taxon-name></italic> sp. n. <bold>104</bold> <italic><tp:taxon-name>Biston contectaria</tp:taxon-name></italic>. Scale bar = 1 mm.</p></caption><graphic xmlns:xlink="http://www.w3.org/1999/xlink" xlink:href="ZooKeys-139-045-g012.jpg" position="float" orientation="portrait" xlink:type="simple"/></fig><fig id="F14" position="float" orientation="portrait"><label>Figures 117–120.</label><caption><p>Female genitalia of <italic><tp:taxon-name>Biston</tp:taxon-name></italic> and enlarged view of signum. <bold>117</bold> <italic><tp:taxon-name>Biston marginata</tp:taxon-name></italic> <bold>118</bold> <italic><tp:taxon-name>Biston thoracicaria</tp:taxon-name></italic> <bold>119</bold> <italic><tp:taxon-name>Biston betularia parva</tp:taxon-name></italic> <bold>120</bold> <italic><tp:taxon-name>Biston betularia nepalensis</tp:taxon-name></italic>. Scale bar for female genitalia = 1 mm. (s = signum)</p></caption><graphic xmlns:xlink="http://www.w3.org/1999/xlink" xlink:href="ZooKeys-139-045-g014.jpg" position="float" orientation="portrait" xlink:type="simple"/></fig></tp:treatment-sec><ref-list><ref id="B47"><mixed-citation xmlns:xlink="http://www.w3.org/1999/xlink" xlink:type="simple"><person-group><name name-style="western"><surname>Oberthür</surname><given-names>C</given-names></name></person-group> (<year>1884</year>)<article-title> Lépidoptères du Thibet.</article-title><source>Études d’Entomologie </source><volume>9</volume>: <fpage>1</fpage>-<lpage>40</lpage>.</mixed-citation></ref><ref id="B85"><mixed-citation xmlns:xlink="http://www.w3.org/1999/xlink" xlink:type="simple"><person-group><name name-style="western"><surname>Wileman</surname><given-names>AE</given-names></name></person-group> (<year>1911</year>)<article-title> New and unrecorded species of Lepidoptera Heterocera from Japan.</article-title><source>Transactions of the Royal Entomological Society of London </source><volume>1911</volume> (<issue>2</issue>): <fpage>189</fpage>-<lpage>407</lpage>.</mixed-citation></ref><ref id="B27"><mixed-citation xmlns:xlink="http://www.w3.org/1999/xlink" xlink:type="simple"><person-group><name name-style="western"><surname>Inoue</surname><given-names>H</given-names></name></person-group> (<year>1976</year>)<article-title> Descriptions and records of some Japanese Geometridae (V).</article-title><source>Tinea </source><volume>10</volume> (<issue>2</issue>): <fpage>7</fpage>-<lpage>37</lpage>.</mixed-citation></ref><ref id="B56"><mixed-citation xmlns:xlink="http://www.w3.org/1999/xlink" xlink:type="simple"><person-group><name name-style="western"><surname>Prout</surname><given-names>LB</given-names></name></person-group> (<year>1912–1916</year>)<source> The Palaearctic Geometrae. In: Seitz A (Ed) The Macrolepidoptera of the World. Vol. 4, Verlag A. Kernen, Stuttgart, 1–479, pls. 1–25.
</source></mixed-citation></ref></ref-list></tp:taxon-treatment>
