# Supplementary material for: A review of Biston Leach, 1815 (Lepidoptera, Geometridae, Ennominae) from China, with description of one new species
Source: Zookeys. 2011 Oct 25;(139):45–96. doi: 10.3897/zookeys.139.1308 (PMC3260909; doi:10.3897/zookeys.139.1308)
Supplement: XML Treatment for Biston betularia [file zookeys.139.1308-treatment5.xml]

<!DOCTYPE tp:taxon-treatment
  PUBLIC "-//TaxonX//DTD Taxonomic Treatment Publishing DTD v0 20100105//EN" "tax-treatment-NSO.dtd">
<tp:taxon-treatment xmlns:tp="http://www.plazi.org/taxpub"><tp:treatment-meta><mixed-citation publication-type="journal"><person-group><name><surname>Jiang</surname><given-names>Nan</given-names></name><name><surname>Xue</surname><given-names>Dayong</given-names></name><name><surname>Han</surname><given-names>Hongxiang</given-names></name></person-group><article-title>A review of <italic>Biston</italic> Leach, 1815 (Lepidoptera, Geometridae, Ennominae) from China, with description of one new species
                </article-title><source>Zookeys</source><day>25</day><month>10</month><year>2011</year><volume>2011</volume><issue>139</issue><fpage>45</fpage><lpage>96</lpage><pub-id pub-id-type="doi">10.3897/zookeys.139.1308</pub-id></mixed-citation></tp:treatment-meta><tp:nomenclature><tp:taxon-name>
                        <tp:taxon-name-part taxon-name-part-type="genus">Biston</tp:taxon-name-part>
                        <tp:taxon-name-part taxon-name-part-type="species">betularia</tp:taxon-name-part>
                    <object-id xmlns:xlink="http://www.w3.org/1999/xlink" xlink:type="simple">http://species-id.net/wiki/Biston_betularia</object-id>
                    </tp:taxon-name><tp:taxon-authority>(Linnaeus, 1758)</tp:taxon-authority><xref ref-type="fig" rid="F2">Figs 13–18</xref><xref ref-type="fig" rid="F8">73, 74</xref><xref ref-type="fig" rid="F12">100, 101</xref><xref ref-type="fig" rid="F14">119, 120</xref><tp:nomenclature-citation-list><tp:nomenclature-citation><tp:taxon-name>Phalaena(Geometra) betularia</tp:taxon-name><comment><xref ref-type="bibr" rid="B41">Linnaeus, 1758</xref>, <italic>Syst. Nat</italic>., (Ed. 10) 1: 521. Syntype(s), Europe. (LSL)
                        </comment></tp:nomenclature-citation><tp:nomenclature-citation><tp:taxon-name>Phalaena (Noctua) p-graecum</tp:taxon-name><comment><xref ref-type="bibr" rid="B55">Poda, 1761</xref>, <italic>Insecta Musei Graecensis</italic>: 90. Syntype(s). (Synonymized by <xref ref-type="bibr" rid="B83">Wehrli (1941)</xref>)
                        </comment></tp:nomenclature-citation><tp:nomenclature-citation><tp:taxon-name>? marmoraria</tp:taxon-name><comment>Sepp, 1792, <italic>Nederlandsche Insecten</italic>, 2: pl. 10, pl. 11, Syntype(s), Netherlands. (Treated as a synonym of <italic>Biston betularia betularia</italic> by <xref ref-type="bibr" rid="B50">Parsons et al. (1999)</xref>)
                        </comment></tp:nomenclature-citation><tp:nomenclature-citation><tp:taxon-name>Phalaena (Geometra) ulmaria</tp:taxon-name><comment><xref ref-type="bibr" rid="B4">Borkhausen, 1794</xref>, <italic>Natur. eur. Schmett</italic>., 5: 181. Syntype(s), Europe. (Treated as a synonym of <italic><tp:taxon-name>Biston betularia betularia</tp:taxon-name></italic> by <xref ref-type="bibr" rid="B50">Parsons et al. (1999)</xref>)
                        </comment></tp:nomenclature-citation><tp:nomenclature-citation><tp:taxon-name>Eubyja betularia</tp:taxon-name><comment>: <xref ref-type="bibr" rid="B20">Hübner, 1825</xref>, <italic>Verz. bekannter Schmett</italic>.: 318.
                        </comment></tp:nomenclature-citation><tp:nomenclature-citation><tp:taxon-name>Amphidasis huberaria</tp:taxon-name><comment>Ballion, 1866, <italic>Horae Soc. ent. ross</italic>., 4: 29, pl. 1, fig. 1. Syntype(s), Russia: Western Siberia, near Omsk. (ZISP) (Synonymized by Vijdalepp, (1979))
                        </comment></tp:nomenclature-citation><tp:nomenclature-citation><tp:taxon-name>Amphidasys betularia var. doubledayaria</tp:taxon-name><comment><xref ref-type="bibr" rid="B43">Millière, 1870</xref>, <italic>Iconogr. Descr. Chenilles Lépid. inédits</italic>, 3: 117, pl. 111, fig. 1. Syntypes, including at least 3♂, 4♀, England. (Synonymized by <xref ref-type="bibr" rid="B83">Wehrli (1941)</xref>)
                        </comment></tp:nomenclature-citation><tp:nomenclature-citation><tp:taxon-name>Eurbyjodonta concinna</tp:taxon-name><comment><xref ref-type="bibr" rid="B82">Warren, 1899</xref>, <italic>Novit. zool</italic>., 6: 50. Holotype ♂, Kazakhstan?: Ili district. (BMNH) (Synonymized by <xref ref-type="bibr" rid="B83">Wehrli (1941)</xref>)
                        </comment></tp:nomenclature-citation><tp:nomenclature-citation><tp:taxon-name>Biston betularia</tp:taxon-name><comment>: <xref ref-type="bibr" rid="B56">Prout, 1915</xref>, <italic>in </italic>Seitz, <italic>Macrolepid. World</italic>, 4: 358, pl. 19: g.
                        </comment></tp:nomenclature-citation><tp:nomenclature-citation><tp:taxon-name>Biston cognataria alexandrina</tp:taxon-name><comment><xref ref-type="bibr" rid="B83">Wehrli, 1941</xref>, <italic>in</italic> Seitz, <italic>Gross-Schmett. Erde</italic>, 4 (Suppl.): 432, pl. 36: a. Syntypes 4♂, Kirghizstan: Alexander Mountains. (ZFMK) (Treated as a synonym of <italic><tp:taxon-name>Biston betularia betularia</tp:taxon-name></italic> by <xref ref-type="bibr" rid="B50">Parsons et al. (1999)</xref>)
                        </comment></tp:nomenclature-citation><tp:nomenclature-citation><tp:taxon-name>Biston (Eubyjodonta) huberaria tienschana</tp:taxon-name><comment><xref ref-type="bibr" rid="B83">Wehrli, 1941</xref>, <italic>in</italic> Seitz, <italic>Gross-Schmett. Erde</italic>, 4 (Suppl.): 435, pl. 36: d, g. Holotype ♂, China: Xinjiang, Ürümqi, Tian-shan. (ZFMK) (Treated as a synonym of <italic><tp:taxon-name>Biston huberaria</tp:taxon-name></italic> by <xref ref-type="bibr" rid="B50">Parsons et al. (1999)</xref>)
                        </comment></tp:nomenclature-citation><tp:nomenclature-citation><tp:taxon-name>Biston cognataria sinitibetica</tp:taxon-name><comment><xref ref-type="bibr" rid="B83">Wehrli, 1941</xref>, <italic>in</italic> Seitz, <italic>Gross-Schmett. Erde</italic>, 4 (Suppl.): 433, pl. 36: a. Syntypes ♂, ♀, China (west): Kangding. (ZFMK) (Treated as a synonym of <italic><tp:taxon-name>Biston betularia parva</tp:taxon-name></italic> Leech, 1897 by <xref ref-type="bibr" rid="B50">Parsons et al. (1999)</xref>)
                        </comment></tp:nomenclature-citation></tp:nomenclature-citation-list></tp:nomenclature><tp:treatment-sec sec-type="Diagnosis"><title>Diagnosis.</title><p>See the previous species.</p></tp:treatment-sec><tp:treatment-sec sec-type="Material examined"><title>Material examineds.</title><p><bold>CHINA, Xinjiang </bold>(ZFMK): Urumtschi, Tian-schan<bold>, </bold>1♂ (Holotype of <italic><tp:taxon-name>Biston huberaria tienschana</tp:taxon-name></italic>). <bold>Szetschwan [Sichuan]</bold> (ZFMK): Tachien-lu [Kangding], 1♂ (Holotype of <italic><tp:taxon-name>Biston cognataria sinitibetica</tp:taxon-name></italic> Wehrli, 1941). <bold>Heilongjiang<!--PageBreak--></bold>(IZCAS): Dailing, 390 m, 3–9.VII.1962, coll. Bai Jiuwei, 3♂; Jiamusi, 23.VIII.1970, coll. Song Shimei, 1♂; Wuchang, 8–10.VII.1970, 2♂2♀. <bold>Jilin</bold> (IZCAS): Changbaishan, 2–13.VII.1982, coll. Zhang Baolin, 10♂2♀; Beipiao, 1984, coll. Liu Jin, 1♂. <bold>Inner Mongolia</bold> (IZCAS): Wuchagou, 21.VII.1981, 1♂; Jiwen, 15–27.VII.1982, 1♂1♀; Genhe, 4.VII.1983, 1♂1♀; Xilin Gol, 1100 m, 21.VII.1985, coll. Liu Dajun, 2♂; Oragxan, 4.VII.1983, 1♀; Oragxan, 27.VI.1985, coll. Xue Dayong, 1♂; Chen Barag, Bayan Hure, 2–3.VII.1986, 1♂1♀; Oroqen, Alihe, 31.VII.1986, coll. Gong Yushan, 1♂; Dayangshu, 20–23.VI.1983, coll. Xue Dayong, 2♂1♀. <bold>Beijing</bold> (IZCAS): Sanpu, 16.VII.1965, 1♂; Baihuashan, 16.VII–1.VIII.1972, coll. Han Yinheng and Zhang Baolin, 8♂; Mentougou, Xiaolongmen, 1100 m, 23.VI.2001, coll. Xue Dayong, 1♂; Mentougou, Liyuanling, 1100 m, 11–12.VIII.2004, coll. Li Hongmei, 1♂. <bold>Hebei</bold> (IZCAS): Chengde, 11.VI.1980, 2♂; Chicheng, Longmensuo, Liuzhuangzi, 10–11.VIII.2006, coll. Yang Chao, 1♂1♀. <bold>Shanxi</bold> (IZCAS):Yuncheng, Zhongtiaoshan, coll. Cao Tianwen, 4♂. <bold>Henan</bold> (IZCAS): Linxian, 1981, 1♂; Lingbao, Chuankou, 20.VII.1981, 1♂. <bold>Shaanxi</bold> (IZCAS): Huangbaiyuan, 13.VII.1980, coll. Zhang Baolin, 1♂; Yan’an, 5.VI.1981, 3♂2♀; Taibai, 3.VII.1981, 1♀; Liuba, 1020 m, 18.VII.1998, coll. Zhang Xuezhong, 2♂. <bold>Ningxia</bold> (IZCAS): Jingyuan, 1998–2295 m, 25.VI.–10.VII.2008, coll. Song Wenhui, 32♂1♀; Longde, 2165–2330 m, 3–5.VII.2008, coll. Song Wenhui, 11♂2♀. <bold>Gansu</bold> (IZCAS): Yongdeng, Liancheng Linchang, 20.VII–15.VIII.1985, coll. Meng Feng, 2♂; Yongdeng, Tulugou, 2280 m, 25–29.VII.1991, coll. Xue Dayong, 1♂3♀; Yongdeng, Liancheng Linchang, Tulugou, 2600 m, 8.VIII.2005, coll. Li Jing and Han Hongxiang, 2♂; Zhuoni, 2500 m, 4.IX.1990, coll. Xue Dayong, 1♂; Kangxian, Baiyunshan, 1250–1750 m, 12.VII.1998, coll. Yao Jian, 1♂; Zhouqu, Shatan Linchang, 2350 m, 4–5.VII.1998, coll. Wang Hongjian and Wang Shuyong, 18♂2♀; Zhouqu, Shatan Linchang, 2357 m, 22.VIII.2001, coll. Cao Xiuwen, 1♂; Diebu, Anzigou, 20.VI–20.VII.2000, 4♂; Dangchang, 1800 m, 7.VII.1998, coll. Yao Jian, 3♂; Wenxian, Qiujiaba, 2350 m, 7–22.VII.1999, coll. Yao Jian, 3♂1♀; Wenxian, Tielou, 1450 m, 24.VII.1999, coll. Zhu Chaodong, 8♂. <bold>Qinghai</bold> (IZCAS): Menyuan, Xianmi, 2800 m, 23–24.VII.1992, coll. Xue Dayong, 1♂5♀; Huanglin, 17.VII.1977, coll. Zhang Baolin, 1♂; Huzhu, Beishan, 2300 m, 30.VII.1991, coll. Xue Dayong, 1♂; Huzhu, Beishan Linchang, Langshidang, 2600 m, 6–7.VIII.2005, coll. Xue Dayong, 4♂3♀; Tongren, Maixiu, 2950 m, 30.VII–1.VIII.1992, coll. Xue Dayong, 14♂2♀; Xining, 6.VII.1981, 1♀. <bold>Xinjiang</bold> (IZCAS): Ürümqi, 21.VI.1965, 2♂; Ürümqi, 1974.VI.22, coll. Chen Yixin, 1♂; Aksu, 19.VII.1982, 1♂. <bold>Fujian</bold> (IZCAS): Mt. Wuyi, Sangang, 5–9.VI.1983, coll. Wang Linyao, 4♂. <bold>Sichuan</bold> (IZCAS): Batang, 1974, 8♂; Mt. Emei, Qingyinge, 800–1000 m, 1.V.1957, coll. Huang Keren, 1♂; Kangding, 30.VI–6.VII.1979, coll. Chen Tailu, 8♂1♀. <bold>Yunnan</bold> (IZCAS): Deqin, 3250 m, 15.VII.1982, coll. Wang Shuyong, 2♂; Xiaozhongdian, 3100 m, 31.VII.1984, coll. Chen Yixin, 1♀; Lijiang, Shiyan Linchang, 2460 m, V.1979, 1♂; Lijiang, Yulongshan, 2700–2850 m, 17–27.VII.1984, coll. Chen Yixin and Liu Dayun, 4♂1♀; Lijiang, Yuhu, 2700 m, 27.VII.1984, coll. Liu Dayun, 1♂; Lijiang, Gaoshan Zhiwuyuan, 3260 m, 15–18.VI.2009, coll. Qi Feng, 1♂; Cuishan, Shatanshao, 2300 m, 13.VIII.1980, 1♂; Kunming, Jinzhusi, 1880 m, 15.VIII.1980, 1♂; Yongping, Beidou, Qianmatang, 2200 <!--PageBreak-->m, 10.VIII.1980, 1♂. <bold>Tibet</bold> (IZCAS): Qamdo, 19.VIII.1984, coll. Jiang Basang, 1♀; Markam, Pula, 23.VII.1984, coll. Jiang Basang, 2♂; Nyingchi, Shang Zayü, 1960 m, 21–23.VIII.2005, coll. Wang Xuejian, 6♂; Nyingchi, Bayi, 2999 m, 1–3.VIII.2006, coll. Lang Songyun<bold>, </bold>2♀; Mainling, Pai, Zhuanyunzhan, 2883 m, 4–6.VIII.2006, coll. Lang Songyun, 1♀; Yadong, 2800 m, 8.VI.1961, coll. Wang Linyao, 1♂; Yadong, 14.VI.1983, coll. Wangjia Tsering, 1♀. <bold>MONGOLIA</bold> (IZCAS): Batshireet, Hentiy, 1108 m, 29.VI.2009, coll. Chen Fuqiang, 20♂; Binder, Henity, 1032 m, 29.VI–1.VII.2009, coll. Chen Fuqiang, 20♂5♀; Dadal, Hentiy, 944 m, 2.VII.2009, coll. Chen Fuqiang, 10♂; Choybalsan, Dornod, 733 m, 6.VII.2009, coll. Chen Fuqiang, 2♂. More material from Shanxi, Shaanxi, Sichuan, and Yunnan in coll. ZFMK.
                    </p></tp:treatment-sec><tp:treatment-sec sec-type="Distribution"><title>Distribution.</title><p>China (Heilongjiang, Jilin, Inner Mongolia, Beijing, Hebei, Shanxi, Shandong, Henan, Shaanxi, Ningxia, Gansu, Qinghai, Xinjiang, Fujian, Sichuan, Yunnan, Tibet), Russia, Mongolia, Japan, North Korea, South Korea, Nepal, Kazakhstan, Kirghizstan, Turkmenistan, Georgia, Azerbaijan, Armenia, Europe, North America.</p></tp:treatment-sec><tp:treatment-sec sec-type="Remarks"><title>Remarks.</title><p>There are two subspecies of <italic><tp:taxon-name>Biston betularia</tp:taxon-name></italic> distributed in China, they are <italic><tp:taxon-name>Biston betularia parva</tp:taxon-name></italic> Leech, 1897 (<italic><tp:taxon-name>Biston robustum</tp:taxon-name></italic> var. <italic>parva</italic> Leech, 1897, <italic>Ann. Mag. nat. Hist.</italic>, (6) 19: 323. Syntypes 1♂, 2♀, China: Kangding. (BMNH)) (<xref ref-type="fig" rid="F2">Figs 13–16</xref>, <xref ref-type="fig" rid="F8">73</xref>, <xref ref-type="fig" rid="F12">100</xref>, <xref ref-type="fig" rid="F14">119</xref>) and <italic><tp:taxon-name>Biston betularia nepalensis</tp:taxon-name></italic> Inoue, 1982 (<italic><tp:taxon-name>Biston betularia nepalensis</tp:taxon-name></italic> Inoue, 1982, <italic>Bull. Fac. domest. Sci. Otsuma Wom. Univ.</italic>, 18: 175, figs 40a, b. Holotype ♂, Nepal: Tukcha, near Daulagiri. (BMNH)) (<xref ref-type="fig" rid="F2">Figs 17–18</xref>, <xref ref-type="fig" rid="F8">74</xref>, <xref ref-type="fig" rid="F12">101</xref>, <xref ref-type="fig" rid="F14">120</xref>). In China, the former is widely distributed in the greater part of the country, the latter is distributed in Yunnan and Tibet, and can be distinguished from the former by the weaker transverse lines and the blunter projections of the postmedian lines on both wings.
                    </p></tp:treatment-sec><tp:treatment-sec><!--Section generated to contain objects referenced in tp:taxon-treatment.--><fig id="F2" position="float" orientation="portrait"><label>Figures 4–20.</label><caption><p>Adults of <italic><tp:taxon-name>Biston</tp:taxon-name></italic>. <bold>4</bold>–<bold>6</bold> <italic><tp:taxon-name>Biston melacron</tp:taxon-name></italic>. <bold>4</bold> male (holotype <bold>5</bold> male <bold>6</bold> ditto, underside <bold>7</bold>–<bold>10</bold> <italic><tp:taxon-name>Biston marginata</tp:taxon-name></italic>. <bold>7</bold> male <bold>8</bold> ditto, underside <bold>9</bold> female <bold>10</bold> ditto, underside <bold>11</bold>–<bold>12</bold> <italic><tp:taxon-name>Biston thoracicaria</tp:taxon-name></italic>. <bold>11</bold> male <bold>12</bold> female <bold>13</bold>–<bold>16</bold> <italic><tp:taxon-name>Biston betularia parva</tp:taxon-name></italic>. <bold>13</bold> male (holotype of <italic><tp:taxon-name>Biston huberaria tienschana</tp:taxon-name></italic>) <bold>14</bold> male (holotype of <italic><tp:taxon-name>Biston cognataria sinitibetica</tp:taxon-name></italic>) <bold>15</bold> mal <bold>16</bold> female <bold>17</bold>–<bold>18</bold> <italic><tp:taxon-name>Biston betularia nepalensis</tp:taxon-name></italic>. <bold>17</bold> male <bold>18</bold> female <bold>19</bold>–<bold>20</bold> <italic><tp:taxon-name>Biston robustum</tp:taxon-name></italic>. <bold>19</bold> male (holotype of <italic><tp:taxon-name>Biston robustum kiangsua</tp:taxon-name></italic>) <bold>20</bold> male. Scale bar = 1 cm.</p></caption><graphic xmlns:xlink="http://www.w3.org/1999/xlink" xlink:href="ZooKeys-139-045-g002.jpg" position="float" orientation="portrait" xlink:type="simple"/></fig><fig id="F8" position="float" orientation="portrait"><label>Figures 70–75.</label><caption><p>Male genitalia of <italic><tp:taxon-name>Biston</tp:taxon-name></italic>. <bold>70</bold> <italic><tp:taxon-name>Biston melacron</tp:taxon-name></italic> <bold>71</bold> <italic><tp:taxon-name>Biston marginata</tp:taxon-name></italic> <bold>72</bold> <italic><tp:taxon-name>Biston thoracicaria</tp:taxon-name></italic> <bold>73</bold> <italic><tp:taxon-name>Biston betularia parva</tp:taxon-name></italic> <bold>74</bold> <italic><tp:taxon-name>Biston betularia nepalensis</tp:taxon-name></italic> <bold>75</bold> <italic><tp:taxon-name>Biston robustum</tp:taxon-name></italic>. Scale bar = 1 mm.</p></caption><graphic xmlns:xlink="http://www.w3.org/1999/xlink" xlink:href="ZooKeys-139-045-g008.jpg" position="float" orientation="portrait" xlink:type="simple"/></fig><fig id="F12" position="float" orientation="portrait"><label>Figures 95–104.</label><caption><p>Male genitalia of <italic><tp:taxon-name>Biston</tp:taxon-name></italic>. <bold>95</bold> <italic><tp:taxon-name>Biston panterinaria panterinaria</tp:taxon-name></italic>. From Chebaling, Shixing, Guangdong <bold>96</bold> <italic><tp:taxon-name>Biston panterinaria exanthemata</tp:taxon-name></italic>. Scale bar = 1 mm. Aedeagus of <italic><tp:taxon-name>Biston</tp:taxon-name></italic>. <bold>97</bold> <italic><tp:taxon-name>Biston melacron</tp:taxon-name></italic> <bold>98</bold> <italic><tp:taxon-name>Biston marginata</tp:taxon-name></italic> <bold>99</bold> <italic><tp:taxon-name>Biston thoracicaria</tp:taxon-name></italic> <bold>100</bold> <italic><tp:taxon-name>Biston betularia parva</tp:taxon-name></italic> <bold>101</bold> <italic><tp:taxon-name>Biston betularia nepalensis</tp:taxon-name></italic> <bold>102</bold> <italic><tp:taxon-name>Biston robustum</tp:taxon-name></italic> <bold>103</bold> <italic><tp:taxon-name>Biston mediolata</tp:taxon-name></italic> sp. n. <bold>104</bold> <italic><tp:taxon-name>Biston contectaria</tp:taxon-name></italic>. Scale bar = 1 mm.</p></caption><graphic xmlns:xlink="http://www.w3.org/1999/xlink" xlink:href="ZooKeys-139-045-g012.jpg" position="float" orientation="portrait" xlink:type="simple"/></fig><fig id="F14" position="float" orientation="portrait"><label>Figures 117–120.</label><caption><p>Female genitalia of <italic><tp:taxon-name>Biston</tp:taxon-name></italic> and enlarged view of signum. <bold>117</bold> <italic><tp:taxon-name>Biston marginata</tp:taxon-name></italic> <bold>118</bold> <italic><tp:taxon-name>Biston thoracicaria</tp:taxon-name></italic> <bold>119</bold> <italic><tp:taxon-name>Biston betularia parva</tp:taxon-name></italic> <bold>120</bold> <italic><tp:taxon-name>Biston betularia nepalensis</tp:taxon-name></italic>. Scale bar for female genitalia = 1 mm. (s = signum)</p></caption><graphic xmlns:xlink="http://www.w3.org/1999/xlink" xlink:href="ZooKeys-139-045-g014.jpg" position="float" orientation="portrait" xlink:type="simple"/></fig></tp:treatment-sec><ref-list><ref id="B41"><mixed-citation xmlns:xlink="http://www.w3.org/1999/xlink" xlink:type="simple"><person-group><name name-style="western"><surname>Linnaeus</surname><given-names>C</given-names></name></person-group> (<year>1758</year>)<source> Systema Naturae (Ed. 10). Vol. 1, Stockholm, Sweden, 824 pp.
</source></mixed-citation></ref><ref id="B55"><mixed-citation xmlns:xlink="http://www.w3.org/1999/xlink" xlink:type="simple"><person-group><name name-style="western"><surname>Poda</surname><given-names>N</given-names></name></person-group> (<year>1761</year>)<source> Insecta Musei Græcensis, quae in ordines, genera et species juxta systema naturae Caroli Linnaei.</source><publisher-name>Widmanstad</publisher-name>, <publisher-loc>Graecii</publisher-loc>, <lpage>127</lpage> pp.</mixed-citation></ref><ref id="B83"><mixed-citation xmlns:xlink="http://www.w3.org/1999/xlink" xlink:type="simple"><person-group><name name-style="western"><surname>Wehrli</surname><given-names>E</given-names></name></person-group> (<year>1938–1954</year>)<source> Subfamilie: Geometrinae. In: Seitz A (Ed) Die Grossschmetterlinge der Erde. Vol. 4 (Supplement), Verlag A. Kernen, Stuttgart, 254–766, taf. 19–53.
</source></mixed-citation></ref><ref id="B50"><mixed-citation xmlns:xlink="http://www.w3.org/1999/xlink" xlink:type="simple"><person-group><name name-style="western"><surname>Parsons</surname><given-names>MS</given-names></name><name name-style="western"><surname>Scoble</surname><given-names>MJ</given-names></name><name name-style="western"><surname>Honey</surname><given-names>MR</given-names></name><name name-style="western"><surname>Pitkin</surname><given-names>LM</given-names></name><name name-style="western"><surname>Pitkin</surname><given-names>BR</given-names></name></person-group> (<year>1999</year>)<article-title> The catalogue.</article-title> In: <person-group><name name-style="western"><surname>Scoble</surname><given-names>MJ</given-names></name></person-group> (<role>Ed</role>). <issue-title>Geometrid moths of the world: a Catalogue (Lepidoptera, Geometridae).</issue-title><source>CSIRO, Collingwood</source>: <fpage>1</fpage>-<lpage>1016</lpage>.</mixed-citation></ref><ref id="B4"><mixed-citation xmlns:xlink="http://www.w3.org/1999/xlink" xlink:type="simple"><person-group><name name-style="western"><surname>Borkhausen</surname><given-names>MB</given-names></name></person-group> (<year>1794</year>)<source> Naturgeschichte der Europäischen Schmetterlinge nach systematischer Ordnung 5. Theil: der Phalänen dritte Horde: Spanner. Frankfurt, 572 pp.
</source></mixed-citation></ref><ref id="B20"><mixed-citation xmlns:xlink="http://www.w3.org/1999/xlink" xlink:type="simple"><person-group><name name-style="western"><surname>Hübner</surname><given-names>J</given-names></name></person-group> (<year>1825</year>)<source> Verzeichniss bekannter Schmettlinge.</source><publisher-name>J. Hübner</publisher-name>, <publisher-loc>Augsburg</publisher-loc>, <lpage>431</lpage> pp.</mixed-citation></ref><ref id="B43"><mixed-citation xmlns:xlink="http://www.w3.org/1999/xlink" xlink:type="simple"><person-group><name name-style="western"><surname>Millière</surname><given-names>P</given-names></name></person-group> (<year>1870</year>)<source> Iconographie et Description de Chenilles et Lépidopteres inédits, 3: 488 pp, 54 pls.
</source></mixed-citation></ref><ref id="B82"><mixed-citation xmlns:xlink="http://www.w3.org/1999/xlink" xlink:type="simple"><person-group><name name-style="western"><surname>Warren</surname><given-names>W</given-names></name></person-group> (<year>1899</year>)<article-title> New species and genera of the families Drepanulidae, Thyrididae, Uraniidae, Epiplemidae, and Geometridae from the Old-World Regions.</article-title><source>Novitates Zoologicae </source><volume>6</volume>: <fpage>1</fpage>-<lpage>66</lpage>.</mixed-citation></ref><ref id="B56"><mixed-citation xmlns:xlink="http://www.w3.org/1999/xlink" xlink:type="simple"><person-group><name name-style="western"><surname>Prout</surname><given-names>LB</given-names></name></person-group> (<year>1912–1916</year>)<source> The Palaearctic Geometrae. In: Seitz A (Ed) The Macrolepidoptera of the World. Vol. 4, Verlag A. Kernen, Stuttgart, 1–479, pls. 1–25.
</source></mixed-citation></ref></ref-list></tp:taxon-treatment>
