# Supplementary material for: A review of Biston Leach, 1815 (Lepidoptera, Geometridae, Ennominae) from China, with description of one new species
Source: Zookeys. 2011 Oct 25;(139):45–96. doi: 10.3897/zookeys.139.1308 (PMC3260909; doi:10.3897/zookeys.139.1308)
Supplement: XML Treatment for Biston robustum [file zookeys.139.1308-treatment6.xml]

<!DOCTYPE tp:taxon-treatment
  PUBLIC "-//TaxonX//DTD Taxonomic Treatment Publishing DTD v0 20100105//EN" "tax-treatment-NSO.dtd">
<tp:taxon-treatment xmlns:tp="http://www.plazi.org/taxpub"><tp:treatment-meta><mixed-citation publication-type="journal"><person-group><name><surname>Jiang</surname><given-names>Nan</given-names></name><name><surname>Xue</surname><given-names>Dayong</given-names></name><name><surname>Han</surname><given-names>Hongxiang</given-names></name></person-group><article-title>A review of <italic>Biston</italic> Leach, 1815 (Lepidoptera, Geometridae, Ennominae) from China, with description of one new species
                </article-title><source>Zookeys</source><day>25</day><month>10</month><year>2011</year><volume>2011</volume><issue>139</issue><fpage>45</fpage><lpage>96</lpage><pub-id pub-id-type="doi">10.3897/zookeys.139.1308</pub-id></mixed-citation></tp:treatment-meta><tp:nomenclature><tp:taxon-name>
                        <tp:taxon-name-part taxon-name-part-type="genus">Biston</tp:taxon-name-part>
                        <tp:taxon-name-part taxon-name-part-type="species">robustum</tp:taxon-name-part>
                    <object-id xmlns:xlink="http://www.w3.org/1999/xlink" xlink:type="simple">http://species-id.net/wiki/Biston_robustum</object-id>
                    </tp:taxon-name><tp:taxon-authority>Butler, 1879</tp:taxon-authority><xref ref-type="fig" rid="F2">Figs 19, 20</xref><xref ref-type="fig" rid="F8">75</xref><xref ref-type="fig" rid="F12">102</xref><tp:nomenclature-citation-list><tp:nomenclature-citation><tp:taxon-name>Biston robustum</tp:taxon-name><comment><xref ref-type="bibr" rid="B6">Butler, 1879</xref>, <italic>Ann. Mag. nat. Hist.</italic>, (5) 4: 371. Syntype(s), Japan: Yokohama. (BMNH)
                        </comment></tp:nomenclature-citation><tp:nomenclature-citation><tp:taxon-name>Biston robustum kiangsua</tp:taxon-name><comment><xref ref-type="bibr" rid="B83">Wehrli, 1941</xref>, <italic>in</italic> Seitz, <italic>Gross-Schmett. Erde</italic>, 4 (Suppl.): 433, pl. 36: b. Holotype ♂, China: Shanghai. (ZFMK) (Treated as a synonym of <italic><tp:taxon-name>Biston robustum robustum</tp:taxon-name></italic> by <xref ref-type="bibr" rid="B50">Parsons et al. (1999)</xref>)
                        </comment></tp:nomenclature-citation></tp:nomenclature-citation-list></tp:nomenclature><tp:treatment-sec sec-type="Diagnosis"><title>Diagnosis.</title><p>The external characters of this species are close to those of <italic><tp:taxon-name>Biston porphyria</tp:taxon-name></italic> (Butler, 1889) (India) as follows: the male antennae are bipectinate to tip; greyish brown bands are present basally of the antemedial line of the forewing and distally of the postmedial lines of both wings; the forewing medial line converges with the postmedial line at 1A + 2A; the hindwing postmedial line acutely protrudes between M<sub>1</sub> and M<sub>3</sub>; the submarginal lines of both wings are dark grey. But the species can be distinguished by the following characters: this species (length of forewing: 28–30 mm in male) is larger than <italic><tp:taxon-name>Biston porphyria</tp:taxon-name></italic>; the wings are broader; the hindwing medial line is<!--PageBreak--> more conspicuous. The male genitalia of the species are similar to those of <italic><tp:taxon-name>Biston betularia</tp:taxon-name></italic> as follows: the apex of the uncus is bifurcated; the median process of the gnathos is about one-half length of the uncus; the juxta is long, narrow, and acute apically. But it can be distinguished from <italic><tp:taxon-name>Biston betularia</tp:taxon-name></italic> by the longer and narrower valva and the absence of cornuti.
                    </p></tp:treatment-sec><tp:treatment-sec sec-type="Material examined"><title>Material examineds.</title><p><bold>CHINA, Shanghai</bold> (ZFMK): 1♂ (Holotype of <italic><tp:taxon-name>Biston robustum kiangsua</tp:taxon-name></italic>). <bold>Shandong</bold> (IZCAS): Gujiding, 13.IV.1981, 3♂. <bold>Jiangsu</bold> (IZCAS): Nanjing, Qixiaqu, Yaohuamen, 16.III.2006, coll. Lang Songyun, 3♂. More material from Shaanxi, 2♂ from Taiwan, many from Japan, 2♂ from Korea and many from Vietnam in coll. ZFMK.
                    </p></tp:treatment-sec><tp:treatment-sec sec-type="Distribution"><title>Distribution.</title><p>China (Shandong, Shaanxi, Shanghai, Jiangsu, Jiangxi, Taiwan), Japan, Russia, North Korea, South Korea, Vietnam.</p></tp:treatment-sec><tp:treatment-sec sec-type="Remarks"><title>Remarks.</title><p>There are two Chinese subspecies of <italic><tp:taxon-name>Biston robustum</tp:taxon-name></italic>, they are <italic><tp:taxon-name>Biston robustum robustum</tp:taxon-name></italic> Butler, 1879 and <italic><tp:taxon-name>Biston robustum subrobustum</tp:taxon-name></italic> Inoue, 1964 (<italic><tp:taxon-name>Biston robustum subrobustum</tp:taxon-name></italic> Inoue, 1964, <italic>Kontyû</italic>, 32 (2): 338, pl. 8, fig. 3. Holotype ♂, Taiwan (central): Puli. (BMNH)). The former is distributed in the mainland China, the latter is distributed in Taiwan. The description of <italic><tp:taxon-name>Biston robustum kiangsua</tp:taxon-name></italic> Wehrli was based on a single, rather aberrant specimen, with a single printed label “Shanghai China”. Similar forms occur in Japan, as mentioned by Wehrli (1941). So this name very probably does not denote a valid subspecies and it is synonymized correctly.
                    </p></tp:treatment-sec><tp:treatment-sec><!--Section generated to contain objects referenced in tp:taxon-treatment.--><fig id="F2" position="float" orientation="portrait"><label>Figures 4–20.</label><caption><p>Adults of <italic><tp:taxon-name>Biston</tp:taxon-name></italic>. <bold>4</bold>–<bold>6</bold> <italic><tp:taxon-name>Biston melacron</tp:taxon-name></italic>. <bold>4</bold> male (holotype <bold>5</bold> male <bold>6</bold> ditto, underside <bold>7</bold>–<bold>10</bold> <italic><tp:taxon-name>Biston marginata</tp:taxon-name></italic>. <bold>7</bold> male <bold>8</bold> ditto, underside <bold>9</bold> female <bold>10</bold> ditto, underside <bold>11</bold>–<bold>12</bold> <italic><tp:taxon-name>Biston thoracicaria</tp:taxon-name></italic>. <bold>11</bold> male <bold>12</bold> female <bold>13</bold>–<bold>16</bold> <italic><tp:taxon-name>Biston betularia parva</tp:taxon-name></italic>. <bold>13</bold> male (holotype of <italic><tp:taxon-name>Biston huberaria tienschana</tp:taxon-name></italic>) <bold>14</bold> male (holotype of <italic><tp:taxon-name>Biston cognataria sinitibetica</tp:taxon-name></italic>) <bold>15</bold> mal <bold>16</bold> female <bold>17</bold>–<bold>18</bold> <italic><tp:taxon-name>Biston betularia nepalensis</tp:taxon-name></italic>. <bold>17</bold> male <bold>18</bold> female <bold>19</bold>–<bold>20</bold> <italic><tp:taxon-name>Biston robustum</tp:taxon-name></italic>. <bold>19</bold> male (holotype of <italic><tp:taxon-name>Biston robustum kiangsua</tp:taxon-name></italic>) <bold>20</bold> male. Scale bar = 1 cm.</p></caption><graphic xmlns:xlink="http://www.w3.org/1999/xlink" xlink:href="ZooKeys-139-045-g002.jpg" position="float" orientation="portrait" xlink:type="simple"/></fig><fig id="F8" position="float" orientation="portrait"><label>Figures 70–75.</label><caption><p>Male genitalia of <italic><tp:taxon-name>Biston</tp:taxon-name></italic>. <bold>70</bold> <italic><tp:taxon-name>Biston melacron</tp:taxon-name></italic> <bold>71</bold> <italic><tp:taxon-name>Biston marginata</tp:taxon-name></italic> <bold>72</bold> <italic><tp:taxon-name>Biston thoracicaria</tp:taxon-name></italic> <bold>73</bold> <italic><tp:taxon-name>Biston betularia parva</tp:taxon-name></italic> <bold>74</bold> <italic><tp:taxon-name>Biston betularia nepalensis</tp:taxon-name></italic> <bold>75</bold> <italic><tp:taxon-name>Biston robustum</tp:taxon-name></italic>. Scale bar = 1 mm.</p></caption><graphic xmlns:xlink="http://www.w3.org/1999/xlink" xlink:href="ZooKeys-139-045-g008.jpg" position="float" orientation="portrait" xlink:type="simple"/></fig><fig id="F12" position="float" orientation="portrait"><label>Figures 95–104.</label><caption><p>Male genitalia of <italic><tp:taxon-name>Biston</tp:taxon-name></italic>. <bold>95</bold> <italic><tp:taxon-name>Biston panterinaria panterinaria</tp:taxon-name></italic>. From Chebaling, Shixing, Guangdong <bold>96</bold> <italic><tp:taxon-name>Biston panterinaria exanthemata</tp:taxon-name></italic>. Scale bar = 1 mm. Aedeagus of <italic><tp:taxon-name>Biston</tp:taxon-name></italic>. <bold>97</bold> <italic><tp:taxon-name>Biston melacron</tp:taxon-name></italic> <bold>98</bold> <italic><tp:taxon-name>Biston marginata</tp:taxon-name></italic> <bold>99</bold> <italic><tp:taxon-name>Biston thoracicaria</tp:taxon-name></italic> <bold>100</bold> <italic><tp:taxon-name>Biston betularia parva</tp:taxon-name></italic> <bold>101</bold> <italic><tp:taxon-name>Biston betularia nepalensis</tp:taxon-name></italic> <bold>102</bold> <italic><tp:taxon-name>Biston robustum</tp:taxon-name></italic> <bold>103</bold> <italic><tp:taxon-name>Biston mediolata</tp:taxon-name></italic> sp. n. <bold>104</bold> <italic><tp:taxon-name>Biston contectaria</tp:taxon-name></italic>. Scale bar = 1 mm.</p></caption><graphic xmlns:xlink="http://www.w3.org/1999/xlink" xlink:href="ZooKeys-139-045-g012.jpg" position="float" orientation="portrait" xlink:type="simple"/></fig></tp:treatment-sec><ref-list><ref id="B6"><mixed-citation xmlns:xlink="http://www.w3.org/1999/xlink" xlink:type="simple"><person-group><name name-style="western"><surname>Butler</surname><given-names>AG</given-names></name></person-group> (<year>1879</year>)<source> List of species in a small collection of butterflies from the South Seas. Annals and Magazine of Natural History (5) 4: 357–361.
</source></mixed-citation></ref><ref id="B83"><mixed-citation xmlns:xlink="http://www.w3.org/1999/xlink" xlink:type="simple"><person-group><name name-style="western"><surname>Wehrli</surname><given-names>E</given-names></name></person-group> (<year>1938–1954</year>)<source> Subfamilie: Geometrinae. In: Seitz A (Ed) Die Grossschmetterlinge der Erde. Vol. 4 (Supplement), Verlag A. Kernen, Stuttgart, 254–766, taf. 19–53.
</source></mixed-citation></ref><ref id="B50"><mixed-citation xmlns:xlink="http://www.w3.org/1999/xlink" xlink:type="simple"><person-group><name name-style="western"><surname>Parsons</surname><given-names>MS</given-names></name><name name-style="western"><surname>Scoble</surname><given-names>MJ</given-names></name><name name-style="western"><surname>Honey</surname><given-names>MR</given-names></name><name name-style="western"><surname>Pitkin</surname><given-names>LM</given-names></name><name name-style="western"><surname>Pitkin</surname><given-names>BR</given-names></name></person-group> (<year>1999</year>)<article-title> The catalogue.</article-title> In: <person-group><name name-style="western"><surname>Scoble</surname><given-names>MJ</given-names></name></person-group> (<role>Ed</role>). <issue-title>Geometrid moths of the world: a Catalogue (Lepidoptera, Geometridae).</issue-title><source>CSIRO, Collingwood</source>: <fpage>1</fpage>-<lpage>1016</lpage>.</mixed-citation></ref></ref-list></tp:taxon-treatment>
