# Supplementary material for: A review of Biston Leach, 1815 (Lepidoptera, Geometridae, Ennominae) from China, with description of one new species
Source: Zookeys. 2011 Oct 25;(139):45–96. doi: 10.3897/zookeys.139.1308 (PMC3260909; doi:10.3897/zookeys.139.1308)
Supplement: XML Treatment for Biston contectaria [file zookeys.139.1308-treatment8.xml]

<!DOCTYPE tp:taxon-treatment
  PUBLIC "-//TaxonX//DTD Taxonomic Treatment Publishing DTD v0 20100105//EN" "tax-treatment-NSO.dtd">
<tp:taxon-treatment xmlns:tp="http://www.plazi.org/taxpub"><tp:treatment-meta><mixed-citation publication-type="journal"><person-group><name><surname>Jiang</surname><given-names>Nan</given-names></name><name><surname>Xue</surname><given-names>Dayong</given-names></name><name><surname>Han</surname><given-names>Hongxiang</given-names></name></person-group><article-title>A review of <italic>Biston</italic> Leach, 1815 (Lepidoptera, Geometridae, Ennominae) from China, with description of one new species
                </article-title><source>Zookeys</source><day>25</day><month>10</month><year>2011</year><volume>2011</volume><issue>139</issue><fpage>45</fpage><lpage>96</lpage><pub-id pub-id-type="doi">10.3897/zookeys.139.1308</pub-id></mixed-citation></tp:treatment-meta><tp:nomenclature><tp:taxon-name>
                        <tp:taxon-name-part taxon-name-part-type="genus">Biston</tp:taxon-name-part>
                        <tp:taxon-name-part taxon-name-part-type="species">contectaria</tp:taxon-name-part>
                    <object-id xmlns:xlink="http://www.w3.org/1999/xlink" xlink:type="simple">http://species-id.net/wiki/Biston_contectaria</object-id>
                    </tp:taxon-name><tp:taxon-authority>(Walker, 1863)</tp:taxon-authority><xref ref-type="fig" rid="F3">Figs 25, 26</xref><xref ref-type="fig" rid="F9">77</xref><xref ref-type="fig" rid="F12">104</xref><tp:nomenclature-citation-list><tp:nomenclature-citation><tp:taxon-name>Amphidasis contectaria</tp:taxon-name><comment><xref ref-type="bibr" rid="B77">Walker, 1863</xref>, <italic>List Specimens lepid. Insects Colln Br. Mus</italic>., 26: 1529. Holotype ♀, India. (BMNH)
                        </comment></tp:nomenclature-citation><tp:nomenclature-citation><tp:taxon-name>Biston</tp:taxon-name><comment>(<italic><tp:taxon-name>Cusiala</tp:taxon-name></italic>) <italic>bengaliaria</italic> f. <italic>contectaria</italic>: <xref ref-type="bibr" rid="B12">Hampson, 1895</xref>, <italic>Fauna Br. India</italic> (Moths), 3: 248.
                        </comment></tp:nomenclature-citation><tp:nomenclature-citation><tp:taxon-name>Biston contectaria</tp:taxon-name><comment>: <xref ref-type="bibr" rid="B94">Yazaki, 1992</xref>, <italic>in</italic> Haruta, <italic>Tinea</italic>, 13 (Suppl. 2): 33.
                        </comment></tp:nomenclature-citation></tp:nomenclature-citation-list></tp:nomenclature><tp:treatment-sec sec-type="Diagnosis"><title>Diagnosis.</title><p>The external characters of this species are close to those of <italic><tp:taxon-name>Biston suppressaria</tp:taxon-name></italic> and <italic><tp:taxon-name>Biston inouei</tp:taxon-name></italic> Holloway, 1994 (Borneo), but it can be distinguished from those species by the following differences: this species (length of forewing: 27–28 mm in male) is larger than <italic><tp:taxon-name>Biston suppressaria</tp:taxon-name></italic> and smaller than <italic><tp:taxon-name>Biston inouei</tp:taxon-name></italic>; the protrusion between M<sub>1</sub> and M<sub>3</sub> of the forewing postmedial line is relatively acute, but blunt or bilobed in <italic><tp:taxon-name>Biston suppressaria</tp:taxon-name></italic> and <italic><tp:taxon-name>Biston inouei</tp:taxon-name></italic>; the hindwing basal line is more distinct in <italic><tp:taxon-name>Biston contectaria</tp:taxon-name></italic> and <italic><tp:taxon-name>Biston inouei</tp:taxon-name></italic>; the projection between M<sub>1</sub> and M<sub>3</sub> of the the hindwing postmedial line is relatively acute in <italic><tp:taxon-name>Biston contectaria</tp:taxon-name></italic> and <italic><tp:taxon-name>Biston suppressaria</tp:taxon-name></italic>, but blunt in <italic><tp:taxon-name>Biston inouei</tp:taxon-name></italic>. In the male genitalia, the apex of the uncus is broader than that of <italic><tp:taxon-name>Biston suppressaria</tp:taxon-name></italic> and <italic><tp:taxon-name>Biston inouei</tp:taxon-name></italic>, and is almost not bifurcated; the median process of the gnathos is shorter and round distally, whereas it is longer and pointed in <italic><tp:taxon-name>Biston suppressaria</tp:taxon-name></italic> and <italic><tp:taxon-name>Biston inouei</tp:taxon-name></italic>; the costa and the ventral margin of the valva are curved, while those of <italic><tp:taxon-name>Biston suppressaria</tp:taxon-name></italic> and<!--PageBreak--> <italic><tp:taxon-name>Biston inouei</tp:taxon-name></italic> are less curved or even incurved or concavely curved; the costa is expanded and has dense setae basally, while it is straight in <italic><tp:taxon-name>Biston suppressaria</tp:taxon-name></italic> and <italic><tp:taxon-name>Biston inouei</tp:taxon-name></italic>; the juxta is shorter and less pointed apically.
                    </p></tp:treatment-sec><tp:treatment-sec sec-type="Material examined"><title>Material examineds.</title><p><bold>CHINA, Yunnan</bold> (IZCAS):Yunxian, Xingfuzhen, 103 m, 2.VIII.1980, coll. Yang Tianshou, 1♂; Tengchong, Dahaoping, 2020 m, 24–26.V.1992, coll. Xue Dayong, 6♂; Tengchong, Heinitang, 1930 m, 28–30.V.1992, coll. Xue Dayong, 1♂; Dulongjiang, 1500 m, 29.V.2006, coll. Xiao Ningnian, 1♂. More material from several parts of Yunnan in coll. ZFMK.
                    </p></tp:treatment-sec><tp:treatment-sec sec-type="Distribution"><title>Distribution.</title><p>China (Yunnan), India, Nepal.</p></tp:treatment-sec><tp:treatment-sec><!--Section generated to contain objects referenced in tp:taxon-treatment.--><fig id="F3" position="float" orientation="portrait"><label>Figures 21–30.</label><caption><p>Adults of <italic><tp:taxon-name>Biston</tp:taxon-name></italic>. <bold>21</bold>–<bold>24</bold> <italic><tp:taxon-name>Biston mediolata</tp:taxon-name></italic>sp. n. <bold>21</bold> male (holotype) <bold>22</bold> ditto, underside <bold>23</bold> female (paratype) <bold>24</bold> ditto, underside. <bold>25</bold>–<bold>26</bold> <italic><tp:taxon-name>Biston contectaria</tp:taxon-name></italic>. <bold>25</bold> male <bold>26</bold> ditto, underside; <bold>27</bold>–<bold>30</bold> <italic><tp:taxon-name>Biston bengaliaria</tp:taxon-name></italic>. <bold>27</bold> male <bold>28</bold> ditto, underside <bold>29</bold> female <bold>30</bold> ditto, underside. Scale bar = 1 cm.</p></caption><graphic xmlns:xlink="http://www.w3.org/1999/xlink" xlink:href="ZooKeys-139-045-g003.jpg" position="float" orientation="portrait" xlink:type="simple"/></fig><fig id="F9" position="float" orientation="portrait"><label>Figures 76–81.</label><caption><p>Male genitalia of <italic><tp:taxon-name>Biston</tp:taxon-name></italic>. <bold>76</bold> <italic><tp:taxon-name>Biston mediolata</tp:taxon-name></italic>sp. n. <bold>77</bold> <italic><tp:taxon-name>Biston contectaria</tp:taxon-name></italic> <bold>78</bold> <italic><tp:taxon-name>Biston bengaliaria</tp:taxon-name></italic> <bold>79</bold> <italic><tp:taxon-name>Biston pustulata</tp:taxon-name></italic> <bold>80</bold> <italic><tp:taxon-name>Biston suppressaria</tp:taxon-name></italic> <bold>81</bold> <italic><tp:taxon-name>Biston regalis</tp:taxon-name></italic>. Scale bar = 1 mm.</p></caption><graphic xmlns:xlink="http://www.w3.org/1999/xlink" xlink:href="ZooKeys-139-045-g009.jpg" position="float" orientation="portrait" xlink:type="simple"/></fig><fig id="F12" position="float" orientation="portrait"><label>Figures 95–104.</label><caption><p>Male genitalia of <italic><tp:taxon-name>Biston</tp:taxon-name></italic>. <bold>95</bold> <italic><tp:taxon-name>Biston panterinaria panterinaria</tp:taxon-name></italic>. From Chebaling, Shixing, Guangdong <bold>96</bold> <italic><tp:taxon-name>Biston panterinaria exanthemata</tp:taxon-name></italic>. Scale bar = 1 mm. Aedeagus of <italic><tp:taxon-name>Biston</tp:taxon-name></italic>. <bold>97</bold> <italic><tp:taxon-name>Biston melacron</tp:taxon-name></italic> <bold>98</bold> <italic><tp:taxon-name>Biston marginata</tp:taxon-name></italic> <bold>99</bold> <italic><tp:taxon-name>Biston thoracicaria</tp:taxon-name></italic> <bold>100</bold> <italic><tp:taxon-name>Biston betularia parva</tp:taxon-name></italic> <bold>101</bold> <italic><tp:taxon-name>Biston betularia nepalensis</tp:taxon-name></italic> <bold>102</bold> <italic><tp:taxon-name>Biston robustum</tp:taxon-name></italic> <bold>103</bold> <italic><tp:taxon-name>Biston mediolata</tp:taxon-name></italic> sp. n. <bold>104</bold> <italic><tp:taxon-name>Biston contectaria</tp:taxon-name></italic>. Scale bar = 1 mm.</p></caption><graphic xmlns:xlink="http://www.w3.org/1999/xlink" xlink:href="ZooKeys-139-045-g012.jpg" position="float" orientation="portrait" xlink:type="simple"/></fig></tp:treatment-sec><ref-list><ref id="B77"><mixed-citation xmlns:xlink="http://www.w3.org/1999/xlink" xlink:type="simple"><person-group><name name-style="western"><surname>Walker</surname><given-names>F</given-names></name></person-group> (<year>1863</year>)<source> List of the specimens of Lepidopterous insects in the British Museum 26: 1479–1796.
</source></mixed-citation></ref><ref id="B12"><mixed-citation xmlns:xlink="http://www.w3.org/1999/xlink" xlink:type="simple"><person-group><name name-style="western"><surname>Hampson</surname><given-names>GF</given-names></name></person-group> (<year>1895</year>)<source> The Fauna of British India including Ceylon and Burma (Moths). Vol. 3, Taylor and Francis, London, xxviii+546 pp.
</source></mixed-citation></ref><ref id="B94"><mixed-citation xmlns:xlink="http://www.w3.org/1999/xlink" xlink:type="simple"><person-group><name name-style="western"><surname>Yazaki</surname><given-names>K.</given-names></name></person-group> (<year>1992</year>)<article-title> Geometridae.</article-title> In: <person-group><name name-style="western"><surname>Haruta</surname><given-names>T</given-names></name></person-group> (<role>Ed</role>). <issue-title>Moths of Nepal, part 1.</issue-title><source>Tinea 13 (Suppl. 2)</source>: <fpage>5</fpage>-<lpage>46</lpage>.</mixed-citation></ref></ref-list></tp:taxon-treatment>
