# Supplementary material for: A review of Biston Leach, 1815 (Lepidoptera, Geometridae, Ennominae) from China, with description of one new species
Source: Zookeys. 2011 Oct 25;(139):45–96. doi: 10.3897/zookeys.139.1308 (PMC3260909; doi:10.3897/zookeys.139.1308)
Supplement: XML Treatment for Biston bengaliaria [file zookeys.139.1308-treatment9.xml]

<!DOCTYPE tp:taxon-treatment
  PUBLIC "-//TaxonX//DTD Taxonomic Treatment Publishing DTD v0 20100105//EN" "tax-treatment-NSO.dtd">
<tp:taxon-treatment xmlns:tp="http://www.plazi.org/taxpub"><tp:treatment-meta><mixed-citation publication-type="journal"><person-group><name><surname>Jiang</surname><given-names>Nan</given-names></name><name><surname>Xue</surname><given-names>Dayong</given-names></name><name><surname>Han</surname><given-names>Hongxiang</given-names></name></person-group><article-title>A review of <italic>Biston</italic> Leach, 1815 (Lepidoptera, Geometridae, Ennominae) from China, with description of one new species
                </article-title><source>Zookeys</source><day>25</day><month>10</month><year>2011</year><volume>2011</volume><issue>139</issue><fpage>45</fpage><lpage>96</lpage><pub-id pub-id-type="doi">10.3897/zookeys.139.1308</pub-id></mixed-citation></tp:treatment-meta><tp:nomenclature><tp:taxon-name>
                        <tp:taxon-name-part taxon-name-part-type="genus">Biston</tp:taxon-name-part>
                        <tp:taxon-name-part taxon-name-part-type="species">bengaliaria</tp:taxon-name-part>
                    <object-id xmlns:xlink="http://www.w3.org/1999/xlink" xlink:type="simple">http://species-id.net/wiki/Biston_bengaliaria</object-id>
                    </tp:taxon-name><tp:taxon-authority>(Guenée, 1858)</tp:taxon-authority><xref ref-type="fig" rid="F3">Figs 27–30</xref><xref ref-type="fig" rid="F9">78</xref><xref ref-type="fig" rid="F13">105</xref><xref ref-type="fig" rid="F15">122</xref><tp:nomenclature-citation-list><tp:nomenclature-citation><tp:taxon-name>Amphidasis bengaliaria</tp:taxon-name><comment><xref ref-type="bibr" rid="B11">Guenée, 1858</xref>, <italic>in</italic> Boisduval &amp; Guenée, <italic>Hist. nat. Insectes</italic> (Spec. gén. Lépid.), 9: 210; <italic>ibidem</italic> (1858) Atlas; pl. 4, fig. 2. Syntypes 3♂, 1♀, Bengal; India (central). (BMNH)
                        </comment></tp:nomenclature-citation><tp:nomenclature-citation><tp:taxon-name>Blepharoctenia bengaliaria</tp:taxon-name><comment>: <xref ref-type="bibr" rid="B80">Warren, 1894</xref>, <italic>Novit. zool</italic>., 1: 428.
                        </comment></tp:nomenclature-citation><tp:nomenclature-citation><tp:taxon-name>Biston (Cusiala) bengaliaria</tp:taxon-name><comment>: <xref ref-type="bibr" rid="B12">Hampson, 1895</xref>, <italic>Fauna Br. India</italic> (Moths), 3: 247.
                        </comment></tp:nomenclature-citation><tp:nomenclature-citation><tp:taxon-name>Biston bengaliaria</tp:taxon-name><comment>: <xref ref-type="bibr" rid="B94">Yazaki, 1992</xref>, <italic>in</italic> Haruta, <italic>Tinea</italic>, 13 (Suppl. 2): 33.
                        </comment></tp:nomenclature-citation></tp:nomenclature-citation-list></tp:nomenclature><tp:treatment-sec sec-type="Diagnosis"><title>Diagnosis.</title><p>The external characters of this species are close to those of <italic><tp:taxon-name>Biston contectaria</tp:taxon-name></italic>, but it can be distinguished from that species by the following differences: the wings are pale yellow but white in <italic><tp:taxon-name>Biston contectaria</tp:taxon-name></italic>; the forewing postmedial line is much narrower and protruding outwards between CuA<sub>2 </sub>and 1A + 2A, while in <italic><tp:taxon-name>Biston contectaria</tp:taxon-name></italic>, it is broader and without such a protrusion; the discal spot on the hindwing upperside is large, round, black, while in <italic><tp:taxon-name>Biston contectaria</tp:taxon-name></italic> it is almost absent; the discal spots on the underside of both wings are larger and heavier. The male genitalia are close to those of <italic><tp:taxon-name>Biston suppressaria</tp:taxon-name></italic>, but it can be distinguished by the square apex of the juxta, the shorter median process of the gnathos and the presence of a cornutus which is a short spinous patch. The female genitalia are similar to those of <italic><tp:taxon-name>Biston suppressaria</tp:taxon-name></italic>. But it differs in that the corpus bursae is coiled anteriorly; the signum is longer and narrower; the ostium bursae is more strongly sclerotized.
                    </p></tp:treatment-sec><tp:treatment-sec sec-type="Material examined"><title>Material examineds.</title><p><bold>CHINA, Yunnan</bold> (IZCAS): Yuanjiang, 500 m, 12.V.1957, coll. Liang Qiuzhen, 1♀; Cangyuan, 750 m, 22.V.1980, coll. Song Shimei, 1♂; Xishuangbanna, Menglun, 27.V.1964, coll. Zhang Baolin, 1♂; Xishuangbanna, Bubang, 700 m, 14.IX.1993, coll. Cheng Xinyue, 3♂. <bold>Tibet</bold> (IZCAS): Mêdog, Beibung, 700–800 m, 11.VI.1983, coll. Lin Zai, 2♂; Mêdog, Yarang, 902–1091 m, 14–23.VIII.2006, coll. Lang Songyun, 6♂. More material from several parts of Yunnan in coll. ZFMK.
                    </p></tp:treatment-sec><tp:treatment-sec sec-type="Distribution"><title>Distribution.</title><p>China (Yunnan, Tibet), India, Bengal, Thailand.</p></tp:treatment-sec><tp:treatment-sec><!--Section generated to contain objects referenced in tp:taxon-treatment.--><fig id="F3" position="float" orientation="portrait"><label>Figures 21–30.</label><caption><p>Adults of <italic><tp:taxon-name>Biston</tp:taxon-name></italic>. <bold>21</bold>–<bold>24</bold> <italic><tp:taxon-name>Biston mediolata</tp:taxon-name></italic>sp. n. <bold>21</bold> male (holotype) <bold>22</bold> ditto, underside <bold>23</bold> female (paratype) <bold>24</bold> ditto, underside. <bold>25</bold>–<bold>26</bold> <italic><tp:taxon-name>Biston contectaria</tp:taxon-name></italic>. <bold>25</bold> male <bold>26</bold> ditto, underside; <bold>27</bold>–<bold>30</bold> <italic><tp:taxon-name>Biston bengaliaria</tp:taxon-name></italic>. <bold>27</bold> male <bold>28</bold> ditto, underside <bold>29</bold> female <bold>30</bold> ditto, underside. Scale bar = 1 cm.</p></caption><graphic xmlns:xlink="http://www.w3.org/1999/xlink" xlink:href="ZooKeys-139-045-g003.jpg" position="float" orientation="portrait" xlink:type="simple"/></fig><fig id="F9" position="float" orientation="portrait"><label>Figures 76–81.</label><caption><p>Male genitalia of <italic><tp:taxon-name>Biston</tp:taxon-name></italic>. <bold>76</bold> <italic><tp:taxon-name>Biston mediolata</tp:taxon-name></italic>sp. n. <bold>77</bold> <italic><tp:taxon-name>Biston contectaria</tp:taxon-name></italic> <bold>78</bold> <italic><tp:taxon-name>Biston bengaliaria</tp:taxon-name></italic> <bold>79</bold> <italic><tp:taxon-name>Biston pustulata</tp:taxon-name></italic> <bold>80</bold> <italic><tp:taxon-name>Biston suppressaria</tp:taxon-name></italic> <bold>81</bold> <italic><tp:taxon-name>Biston regalis</tp:taxon-name></italic>. Scale bar = 1 mm.</p></caption><graphic xmlns:xlink="http://www.w3.org/1999/xlink" xlink:href="ZooKeys-139-045-g009.jpg" position="float" orientation="portrait" xlink:type="simple"/></fig><fig id="F13" position="float" orientation="portrait"><label>Figures 105–116.</label><caption><p>Aedeagus of <italic><tp:taxon-name>Biston</tp:taxon-name></italic>. <bold>105</bold> <italic><tp:taxon-name>Biston bengaliaria</tp:taxon-name></italic> <bold>106</bold> <italic><tp:taxon-name>Biston pustulata</tp:taxon-name></italic> <bold>107</bold> <italic><tp:taxon-name>Biston suppressaria</tp:taxon-name></italic> <bold>108</bold> <italic><tp:taxon-name>Biston regalis</tp:taxon-name></italic> <bold>109</bold> <italic><tp:taxon-name>Biston brevipennata</tp:taxon-name></italic> <bold>110</bold> <italic><tp:taxon-name>Biston quercii</tp:taxon-name></italic> <bold>111</bold> <italic><tp:taxon-name>Biston falcata falcata</tp:taxon-name></italic> (holotype of <italic><tp:taxon-name>Amphidasis erilda</tp:taxon-name></italic>) <bold>112</bold> <italic><tp:taxon-name>Biston falcata falcata</tp:taxon-name></italic> <bold>113</bold> <italic><tp:taxon-name>Biston falcata satura</tp:taxon-name></italic> <bold>114</bold> <italic><tp:taxon-name>Biston thibetaria</tp:taxon-name></italic> <bold>115</bold> <italic><tp:taxon-name>Biston panterinaria panterinaria</tp:taxon-name></italic> <bold>116</bold> <italic><tp:taxon-name>Biston panterinaria exanthemata</tp:taxon-name></italic>.Scale bar = 1 mm.</p></caption><graphic xmlns:xlink="http://www.w3.org/1999/xlink" xlink:href="ZooKeys-139-045-g013.jpg" position="float" orientation="portrait" xlink:type="simple"/></fig><fig id="F15" position="float" orientation="portrait"><label>Figures 121–124.</label><caption><p>Female genitalia of <italic><tp:taxon-name>Biston</tp:taxon-name></italic> and enlarged view of signum. <bold>121</bold> <italic><tp:taxon-name>Biston mediolata</tp:taxon-name></italic> sp. n. <bold>122</bold> <italic><tp:taxon-name>Biston bengaliaria</tp:taxon-name></italic> <bold>123</bold> <italic><tp:taxon-name>Biston suppressaria</tp:taxon-name></italic> <bold>124</bold> <italic><tp:taxon-name>Biston regalis</tp:taxon-name></italic>. Scale bar for female genitalia = 1 mm. (s = signum)</p></caption><graphic xmlns:xlink="http://www.w3.org/1999/xlink" xlink:href="ZooKeys-139-045-g015.jpg" position="float" orientation="portrait" xlink:type="simple"/></fig></tp:treatment-sec><ref-list><ref id="B11"><mixed-citation xmlns:xlink="http://www.w3.org/1999/xlink" xlink:type="simple"><person-group><name name-style="western"><surname>Guenée</surname><given-names>A</given-names></name></person-group> (<year>1858</year>)<source> Uranides et Phalénites 1. In: Boisduval JBAD, Guenée A (Eds) Histoire naturelle des Insectes (Species général des Lépidoptères) 9: i–lvi, 1–514; 10: 1–584; Atlas; pls. 1–22.
</source></mixed-citation></ref><ref id="B80"><mixed-citation xmlns:xlink="http://www.w3.org/1999/xlink" xlink:type="simple"><person-group><name name-style="western"><surname>Warren</surname><given-names>W</given-names></name></person-group> (<year>1894</year>)<article-title> New genera and species of Geometridae.</article-title><source>Novitates Zoologicae </source><volume>1</volume>: <fpage>366</fpage>-<lpage>466</lpage>.</mixed-citation></ref><ref id="B12"><mixed-citation xmlns:xlink="http://www.w3.org/1999/xlink" xlink:type="simple"><person-group><name name-style="western"><surname>Hampson</surname><given-names>GF</given-names></name></person-group> (<year>1895</year>)<source> The Fauna of British India including Ceylon and Burma (Moths). Vol. 3, Taylor and Francis, London, xxviii+546 pp.
</source></mixed-citation></ref><ref id="B94"><mixed-citation xmlns:xlink="http://www.w3.org/1999/xlink" xlink:type="simple"><person-group><name name-style="western"><surname>Yazaki</surname><given-names>K.</given-names></name></person-group> (<year>1992</year>)<article-title> Geometridae.</article-title> In: <person-group><name name-style="western"><surname>Haruta</surname><given-names>T</given-names></name></person-group> (<role>Ed</role>). <issue-title>Moths of Nepal, part 1.</issue-title><source>Tinea 13 (Suppl. 2)</source>: <fpage>5</fpage>-<lpage>46</lpage>.</mixed-citation></ref></ref-list></tp:taxon-treatment>
