# Supplementary material for: A review of Biston Leach, 1815 (Lepidoptera, Geometridae, Ennominae) from China, with description of one new species
Source: Zookeys. 2011 Oct 25;(139):45–96. doi: 10.3897/zookeys.139.1308 (PMC3260909; doi:10.3897/zookeys.139.1308)
Supplement: XML Treatment for Biston suppressaria [file zookeys.139.1308-treatment11.xml]

<!DOCTYPE tp:taxon-treatment
  PUBLIC "-//TaxonX//DTD Taxonomic Treatment Publishing DTD v0 20100105//EN" "tax-treatment-NSO.dtd">
<tp:taxon-treatment xmlns:tp="http://www.plazi.org/taxpub"><tp:treatment-meta><mixed-citation publication-type="journal"><person-group><name><surname>Jiang</surname><given-names>Nan</given-names></name><name><surname>Xue</surname><given-names>Dayong</given-names></name><name><surname>Han</surname><given-names>Hongxiang</given-names></name></person-group><article-title>A review of <italic>Biston</italic> Leach, 1815 (Lepidoptera, Geometridae, Ennominae) from China, with description of one new species
                </article-title><source>Zookeys</source><day>25</day><month>10</month><year>2011</year><volume>2011</volume><issue>139</issue><fpage>45</fpage><lpage>96</lpage><pub-id pub-id-type="doi">10.3897/zookeys.139.1308</pub-id></mixed-citation></tp:treatment-meta><tp:nomenclature><tp:taxon-name>
                        <tp:taxon-name-part taxon-name-part-type="genus">Biston</tp:taxon-name-part>
                        <tp:taxon-name-part taxon-name-part-type="species">suppressaria</tp:taxon-name-part>
                    <object-id xmlns:xlink="http://www.w3.org/1999/xlink" xlink:type="simple">http://species-id.net/wiki/Biston_suppressaria</object-id>
                    </tp:taxon-name><tp:taxon-authority>(Guenée, 1858)</tp:taxon-authority><xref ref-type="fig" rid="F4">Figs 33–40</xref><xref ref-type="fig" rid="F9">80</xref><xref ref-type="fig" rid="F13">107</xref><xref ref-type="fig" rid="F15">123</xref><tp:nomenclature-citation-list><tp:nomenclature-citation><tp:taxon-name>Amphidasys suppressaria</tp:taxon-name><comment><xref ref-type="bibr" rid="B11">Guenée, 1858</xref>, <italic>in</italic> Boisduval &amp; Guenée, <italic>Hist. nat. Insectes</italic> (Spec. gén. Lépid.), 9: 210. Syntypes 1♂, 2♀, central India.
                        </comment></tp:nomenclature-citation><tp:nomenclature-citation><tp:taxon-name>Buzura multipunctaria </tp:taxon-name><comment><xref ref-type="bibr" rid="B77">Walker, 1863</xref>, <italic>List Specimens lepid. Insects Colln Br. Mus.</italic>, 26: 1531. Syntypes 3♂♀, Silhet? (BMNH)
                        </comment></tp:nomenclature-citation><tp:nomenclature-citation><tp:taxon-name>Biston suppressaria</tp:taxon-name><comment>: <xref ref-type="bibr" rid="B12">Hampson, 1895</xref>, <italic>Fauna Br. India </italic>(Moths), 3: 247.
                        </comment></tp:nomenclature-citation><tp:nomenclature-citation><tp:taxon-name>Buzura suppressaria</tp:taxon-name><comment>: <xref ref-type="bibr" rid="B56">Prout, 1915</xref>, <italic>in</italic> Seitz, <italic>Macrolepid. World</italic>, 4: 360, pl. 19: i.
                        </comment></tp:nomenclature-citation><tp:nomenclature-citation><tp:taxon-name>Buzura suppressaria benescripta</tp:taxon-name><comment><xref ref-type="bibr" rid="B56">Prout, 1915</xref>, <italic>in</italic> Seitz, <italic>Macrolepid. World</italic>, 4: 360. Holotype ♂, China: Chung-king. (BMNH), syn. n.
                        </comment></tp:nomenclature-citation><tp:nomenclature-citation><tp:taxon-name>Biston (Buzura) suppressaria</tp:taxon-name><comment>: <xref ref-type="bibr" rid="B83">Wehrli, 1941</xref>, in <italic>Seitz, Gross-Schmett. Erde</italic>, 4 (Suppl.): 436.
                        </comment></tp:nomenclature-citation><tp:nomenclature-citation><tp:taxon-name>Biston (Buzura) suppressaria f. benesparsa</tp:taxon-name><comment><xref ref-type="bibr" rid="B83">Wehrli, 1941</xref>, <italic>in</italic> Seitz, <italic>Gross-Schmett. Erde</italic>, 4 (Suppl.): 436, pl. 36: f. Holotype ♂, China: Hunan, Höng-shan. (ZFMK)
                        </comment></tp:nomenclature-citation><tp:nomenclature-citation><tp:taxon-name>Biston luculentus</tp:taxon-name><comment><xref ref-type="bibr" rid="B32">Inoue, 1992</xref>, <italic>Bull. Fac. domest. Sci. Otsuma Wom. Univ.</italic>, 28: 171, figs 59, 60, 62–64. Holotype ♂, Thailand: Chanthaburi, Khao Soi Dao, 400 m. (UOS), syn. n.
                        </comment></tp:nomenclature-citation></tp:nomenclature-citation-list></tp:nomenclature><tp:treatment-sec sec-type="Diagnosis"><title>Diagnosis.</title><p>This species is very close to <italic><tp:taxon-name>Biston pustulata</tp:taxon-name></italic>, but we can distinguish it by the following characters: the protrusion between M<sub>1</sub> and M<sub>3</sub> of the forewing postmedial line is shorter, shallowly bilobed and sometimes round; the projection between M<sub>1</sub> and M<sub>3</sub> of the hindwing postmedial line is round. In the male genitalia, it differs in the round apex of the juxta. The diagnostic characters of the female genitalia can be seen in <italic><tp:taxon-name>Biston bengaliaria</tp:taxon-name></italic>.
                    </p></tp:treatment-sec><tp:treatment-sec sec-type="Material examined"><title>Material examineds.</title><p><bold>CHINA, Hunan </bold>(ZFMK): Höng-shan, 900m, 25.V.1933, coll. H. Höne, 1♂ (Holotype of <italic><tp:taxon-name>Biston suppressaria benesparsa</tp:taxon-name></italic>). <bold>Henan</bold>: Lingshan, 350 m, 25.V.1999, coll. Shen Xiaocheng, 1♂. <bold>Shaanxi</bold> (IZCAS): Foping, 900 m, 27.VI.1999, coll. Zhu Chaodong, 1♂. <bold>Jiangsu</bold> (IZCAS): 2.VIII.1933, 1♂1♀. <bold>Anhui</bold> (IZCAS): Huainan, 19.VII–2.VIII.1981, 2♂. <bold>Zhejiang</bold> (IZCAS): Hangzhou, 19.VII–15.VIII.1972, coll. Liu Youqiao, 7♂; Hangzhou, 16.VII–1.VIII.1973, coll. Liu Youqiao and Zhang Baolin, 6♂1♀; Hangzhou, 22.V–17.VI.1976, coll. Chen Yin, 1♂; Tianmushan, V.1936, 2♀; Tianmushan, 30.VII.1972, coll. Liu Youqiao, 2♂; Tianmushan, 24–25.VII.1973, coll. Zhang Baolin, 2♂; Taishun, Siqianzhen, 250 m, 4.VIII.2005, coll. Lang Songyun, 12♂; Taishun, Wuyanling, 400–680 m, 29.VII.–1.VIII.2005, coll. Lang Songyun, 10♂; <bold>Hubei</bold> (IZCAS):Zigui, Jiulingtou, 220–300 m, 23.VI–25.VII.1993, coll. Song Shimei and Yao Jian, 8♂1♀; Xingshan, Longmenhe, 1350 m,<!--PageBreak--> 21.VI–25.VII.1993, coll. Song Shimei and Huang Runzhi, 3♂; Badong, Sanxia Linchang, 180 m, 13–14.V.1994, coll. Li Wenzhu, 2♂; Dangyang, 1980, 1♂. <bold>Jiangxi</bold> (IZCAS): Dayu, 18.VII.1975, coll. Song Shimei and Zhang Baolin, 2♂; Jiulianshan, 30–31.VII.1975, coll. Song Shimei, 4♂; Dadishan, X.1980, 1♂; Xinyu, VII.1980, 1♂; Boyang, VII.1980, 1♂. <bold>Hunan</bold> (IZCAS): Changsha, Weishengwusuo, 3.V.1979, coll. Gan Yuankai, 1♂; Yueyang, VI.1981, 1♂; Cili, IV–17.V.1981, 2♂; Fenghuang, 16.IX.1988, coll. Song Shimei, 1♀. <bold>Fujian</bold> (IZCAS): Mt. Wuyi, Huangxizhou, 500 m, 29.VII.2006, coll. Yang Chao, 1♂; Nanjing, 24.VII.1973, coll. Chen Yixin, 1♂; Sanming, 13.VII–29.VIII.1981, coll. Xiao Hu, 3♂; Jiangle, Longqishan, 10.VIII.1991, coll. Song Shimei, 1♂. <bold>Guangdong</bold> (IZCAS): Boluo, III.1973, 3♂; Guangzhou, 29.V.1973, coll. Zhang Baolin, 1♂; Guangzhou, VII.1985, coll. Su Xing, 1♂; Yingde, Chayesuo, 30.VII.1979, 1♂; Zhiwuyuan, 13.VI.1978, 1♂. <bold>Hainan</bold> (IZCAS): Danzhou, Liangyuan, 130 m, 16.V.2007, coll. Han Hongxiang and Lang Songyun, 3♂1♀; Limushan, 26.V.1984, 1♀; Qiongzhong, Limuling, 14.V.2007, coll. Han Hongxiang, 1♂; Baisha, Yinggeling, 434 m, 4–5.IV.2008, coll. Lang Songyun, 7♂1♀; Wuzhishan, Shuiman, 730–900 m, 3–8.V.2007, coll. Lang Songyun, 3♂; Tongshi, 340 m, 28.V.1973, coll. Chen Yixin, 1♂; Baoting, 80 m, 23.V.1973, coll. Chen Yixin, 1♂; Wanning, 60 m, 13.VI–29.VII.1963, coll. Zhang Baolin, 3♂1♀; Wanning, Xinglong, 41 m, 21.III.2008, coll. Lang Songyun, 1♂; Ledong, Jianfengling, 70–828 m, 17–21.V.2009, coll. Yan Keji, 11♂; Ledong, Jianfengling, 828 m, 24–27.III.2008, coll. Lang Songyun, 1♂1♀; Lingshui, Diaoluoshan, 260 m, 5.V.2007, coll. Han Hongxiang and Lang Songyun, 3♂1♀. <bold>Guangxi</bold> (IZCAS): Longsheng, 10–11.VI.1980, coll. Wang Linyao, 6♂1♀; Guilin, Yanshan, 19.VII.1976, coll. Zhang Baolin, 1♂; Guilin, 23.VI.1980, coll. Zhang Baolin, 1♂; Yulin, 400 m, 15.X.1983, coll. Luo Zhubiao, 1♂; Jinxiu, 200–1100 m, 10–20.V.1999, coll. Han Hongxiang et al., 14♂; Napo, Baihe, 440 m, 7.IV.1998, coll. Wu Chunsheng, 1♂; Qinzhou, 15.IV.1980, coll. Cai Rongquan, 1♂; Nanning, 13.IV.1980, 2♂; Pingxiang, 230 m, 8–17.VI.1976, 5♂2♀. <bold>Sichuan</bold> (IZCAS):Mt. Emei, Qingyinge, 800–1000 m, 20.V.1957, coll. Zhu Fuxing, 1♀; Yibin, Cuipingshan, 13.VIII.1981, coll. Zhang Yuelan, 1♂. <bold>Guizhou</bold> (IZCAS): Shibing, Ganxi, 690 m, 29.IV.1979, coll. Liu Wanzhao, 1♀; Jiangkou, Fanjingshan, 500 m, 11.VII.1988, coll. Li Wei, 3♂1♀. <bold>Yunnan</bold> (IZCAS): Baoshan, Bawan, 1100 m, 19–23.V.1992, coll. Xue Dayong, 2♂; Yongshan, 800 m, 30.IV.1979, 1♀; Lushui, 1250 m, 26.IV.1979, 1♀; Yuxi, Yuanjiang, 4.VII.1978, coll. Jiang Zhaolong, 1♂; Funing, Boyi, 250 m, 17.IV.1998, coll. Zhu Chaodong, 1♂; Cangyuan, 750 m, 19–22.V.1980, coll. Li Hongxing et al., 3♂; Ruili, Dengga, 980 m, 11.V–8.VI.1992, coll. Xue Dayong, 3♂; Wanding, 400 m, 10.VI.1992, coll. Xue Dayong, 1♂; Xinping, Mosha, 800 m, 9.VIII.1980, 2♂; Jingdong, 1170 m, 21.IV–9.VI.1956, coll. Zagwryyw, 2♂; Xishuangbanna, Damenglong, 650 m, 13.VIII.1958, coll. Zhang Yiran, 1♂; Xishuangbanna, Mengzhe, 1200 m, 8.IX.1958, coll. Wang Shuyong, 1♀; Xishuangbanna, 580–700 m, 13–14.IX.1993, coll. Xu Huanli et al, 3♂; Yiwu, Banna, Menglun, 650 m, 29.IV–2.V.1964, coll. Zhang Baolin, 2♀. <bold>Tibet</bold> (IZCAS): Mêdog, Yarang, 1091 m, 20–23.VIII.2006, coll. Lang Songyun, 1♂. More material from Zhejiang, Hubei, Guangdong, Sichuan and Yunnan in coll. ZFMK.
                    </p></tp:treatment-sec><tp:treatment-sec sec-type="Distribution"><title>Distribution.</title><p>China (Henan, Shaanxi, Jiangsu, Anhui, Zhejiang, Hubei, Jiangxi, Hunan, Fujian, Guangdong, Hainan, Hong Kong, Guangxi, Sichuan, Chongqing, Guizhou, Yunnan, Tibet); India; Burma; Nepal.</p></tp:treatment-sec><tp:treatment-sec sec-type="Remarks"><title>Remarks.</title><p><xref ref-type="bibr" rid="B56">Prout (1915)</xref> mentioned that <italic><tp:taxon-name>Biston suppressaria benescripta</tp:taxon-name></italic> (Prout, 1915) can be distinguished from <italic><tp:taxon-name>Biston suppressaria suppressaria</tp:taxon-name></italic> (Guenée, 1858) by the more obvious transverse lines, the absence of the median yellow band and the sparser black dots on the wings. However, after the examination of a long series of material, we find that the form with these variations occurs sympatrically with the nominotypical subspecies, such as in Hunan (<xref ref-type="fig" rid="F4">Figs 33, 35</xref>) and Hainan (<xref ref-type="fig" rid="F4">Figs 37, 38</xref>). And there is no genital difference between the two subspecies. So, we treat <italic><tp:taxon-name>Biston suppressaria benescripta</tp:taxon-name></italic> as a junior synonym of <italic><tp:taxon-name>Biston suppressaria suppressaria</tp:taxon-name></italic>.
                    </p><p><italic><tp:taxon-name>Biston luculentus</tp:taxon-name></italic> Inoue, 1992, described from SE. Thailand, is similar to <italic><tp:taxon-name>Biston suppressaria benescripta</tp:taxon-name></italic>, but has the transverse lines even more clearly expressed (e.g. see fig. 37 which is almost identical with <italic><tp:taxon-name>Biston luculentus</tp:taxon-name></italic>). Like <italic><tp:taxon-name>Biston suppressaria benescripta</tp:taxon-name></italic>, also the <italic><tp:taxon-name>Biston luculentus</tp:taxon-name></italic> form occurs sympatrically with typical <italic><tp:taxon-name>Biston suppressaria suppressaria</tp:taxon-name></italic> or with <italic><tp:taxon-name>Biston suppressaria benesparsa</tp:taxon-name></italic> Wehrli, the latter being a rather rare form, at many places. Also at the type locality of <italic><tp:taxon-name>Biston luculentus</tp:taxon-name></italic> (Prov. Chanthaburi, Khao Soi Dao) it occurs together with typical <italic>suppressaria</italic> (coll. ZFMK) Comparison of the genitalia of the two revealed no differences. Thus we follow Stüning (in litt.) and synonymize <italic><tp:taxon-name>Biston luculentus</tp:taxon-name></italic> with <italic><tp:taxon-name>Biston suppressaria</tp:taxon-name></italic>. Besides, we also believe that the strange, almost patternless female figured by <xref ref-type="bibr" rid="B32">Inoue (1992)</xref> as paratype of <italic><tp:taxon-name>Biston luculentus</tp:taxon-name></italic>, belongs to another, still unidentified species.
                    </p></tp:treatment-sec><tp:treatment-sec><!--Section generated to contain objects referenced in tp:taxon-treatment.--><fig id="F4" position="float" orientation="portrait"><label>Figures 31–42.</label><caption><p>Adults of <italic><tp:taxon-name>Biston</tp:taxon-name></italic>. <bold>31</bold>–<bold>32</bold> <italic><tp:taxon-name>Biston pustulata</tp:taxon-name></italic>. <bold>31</bold> male <bold>32</bold> ditto, underside. <bold>33</bold>–<bold>40</bold> <italic><tp:taxon-name>Biston suppressaria</tp:taxon-name></italic>. <bold>33</bold> male (holotype of <italic><tp:taxon-name>Biston suppressaria benesparsa</tp:taxon-name></italic>) <bold>34</bold> ditto, underside <bold>35</bold> male (Cili, Hunan) <bold>36</bold> ditto, underside <bold>37</bold> male (Diaoluoshan, Hainan) <bold>38</bold> male (Bawangling, Hainan) <bold>39</bold> female <bold>40</bold> ditto, underside; <bold>41</bold>–<bold>42</bold> <italic><tp:taxon-name>Biston regalis</tp:taxon-name></italic>. <bold>41</bold> male <bold>42</bold> female. Scale bar = 1 cm.</p></caption><graphic xmlns:xlink="http://www.w3.org/1999/xlink" xlink:href="ZooKeys-139-045-g004.jpg" position="float" orientation="portrait" xlink:type="simple"/></fig><fig id="F9" position="float" orientation="portrait"><label>Figures 76–81.</label><caption><p>Male genitalia of <italic><tp:taxon-name>Biston</tp:taxon-name></italic>. <bold>76</bold> <italic><tp:taxon-name>Biston mediolata</tp:taxon-name></italic>sp. n. <bold>77</bold> <italic><tp:taxon-name>Biston contectaria</tp:taxon-name></italic> <bold>78</bold> <italic><tp:taxon-name>Biston bengaliaria</tp:taxon-name></italic> <bold>79</bold> <italic><tp:taxon-name>Biston pustulata</tp:taxon-name></italic> <bold>80</bold> <italic><tp:taxon-name>Biston suppressaria</tp:taxon-name></italic> <bold>81</bold> <italic><tp:taxon-name>Biston regalis</tp:taxon-name></italic>. Scale bar = 1 mm.</p></caption><graphic xmlns:xlink="http://www.w3.org/1999/xlink" xlink:href="ZooKeys-139-045-g009.jpg" position="float" orientation="portrait" xlink:type="simple"/></fig><fig id="F13" position="float" orientation="portrait"><label>Figures 105–116.</label><caption><p>Aedeagus of <italic><tp:taxon-name>Biston</tp:taxon-name></italic>. <bold>105</bold> <italic><tp:taxon-name>Biston bengaliaria</tp:taxon-name></italic> <bold>106</bold> <italic><tp:taxon-name>Biston pustulata</tp:taxon-name></italic> <bold>107</bold> <italic><tp:taxon-name>Biston suppressaria</tp:taxon-name></italic> <bold>108</bold> <italic><tp:taxon-name>Biston regalis</tp:taxon-name></italic> <bold>109</bold> <italic><tp:taxon-name>Biston brevipennata</tp:taxon-name></italic> <bold>110</bold> <italic><tp:taxon-name>Biston quercii</tp:taxon-name></italic> <bold>111</bold> <italic><tp:taxon-name>Biston falcata falcata</tp:taxon-name></italic> (holotype of <italic><tp:taxon-name>Amphidasis erilda</tp:taxon-name></italic>) <bold>112</bold> <italic><tp:taxon-name>Biston falcata falcata</tp:taxon-name></italic> <bold>113</bold> <italic><tp:taxon-name>Biston falcata satura</tp:taxon-name></italic> <bold>114</bold> <italic><tp:taxon-name>Biston thibetaria</tp:taxon-name></italic> <bold>115</bold> <italic><tp:taxon-name>Biston panterinaria panterinaria</tp:taxon-name></italic> <bold>116</bold> <italic><tp:taxon-name>Biston panterinaria exanthemata</tp:taxon-name></italic>.Scale bar = 1 mm.</p></caption><graphic xmlns:xlink="http://www.w3.org/1999/xlink" xlink:href="ZooKeys-139-045-g013.jpg" position="float" orientation="portrait" xlink:type="simple"/></fig><fig id="F15" position="float" orientation="portrait"><label>Figures 121–124.</label><caption><p>Female genitalia of <italic><tp:taxon-name>Biston</tp:taxon-name></italic> and enlarged view of signum. <bold>121</bold> <italic><tp:taxon-name>Biston mediolata</tp:taxon-name></italic> sp. n. <bold>122</bold> <italic><tp:taxon-name>Biston bengaliaria</tp:taxon-name></italic> <bold>123</bold> <italic><tp:taxon-name>Biston suppressaria</tp:taxon-name></italic> <bold>124</bold> <italic><tp:taxon-name>Biston regalis</tp:taxon-name></italic>. Scale bar for female genitalia = 1 mm. (s = signum)</p></caption><graphic xmlns:xlink="http://www.w3.org/1999/xlink" xlink:href="ZooKeys-139-045-g015.jpg" position="float" orientation="portrait" xlink:type="simple"/></fig></tp:treatment-sec><ref-list><ref id="B11"><mixed-citation xmlns:xlink="http://www.w3.org/1999/xlink" xlink:type="simple"><person-group><name name-style="western"><surname>Guenée</surname><given-names>A</given-names></name></person-group> (<year>1858</year>)<source> Uranides et Phalénites 1. In: Boisduval JBAD, Guenée A (Eds) Histoire naturelle des Insectes (Species général des Lépidoptères) 9: i–lvi, 1–514; 10: 1–584; Atlas; pls. 1–22.
</source></mixed-citation></ref><ref id="B77"><mixed-citation xmlns:xlink="http://www.w3.org/1999/xlink" xlink:type="simple"><person-group><name name-style="western"><surname>Walker</surname><given-names>F</given-names></name></person-group> (<year>1863</year>)<source> List of the specimens of Lepidopterous insects in the British Museum 26: 1479–1796.
</source></mixed-citation></ref><ref id="B12"><mixed-citation xmlns:xlink="http://www.w3.org/1999/xlink" xlink:type="simple"><person-group><name name-style="western"><surname>Hampson</surname><given-names>GF</given-names></name></person-group> (<year>1895</year>)<source> The Fauna of British India including Ceylon and Burma (Moths). Vol. 3, Taylor and Francis, London, xxviii+546 pp.
</source></mixed-citation></ref><ref id="B56"><mixed-citation xmlns:xlink="http://www.w3.org/1999/xlink" xlink:type="simple"><person-group><name name-style="western"><surname>Prout</surname><given-names>LB</given-names></name></person-group> (<year>1912–1916</year>)<source> The Palaearctic Geometrae. In: Seitz A (Ed) The Macrolepidoptera of the World. Vol. 4, Verlag A. Kernen, Stuttgart, 1–479, pls. 1–25.
</source></mixed-citation></ref><ref id="B83"><mixed-citation xmlns:xlink="http://www.w3.org/1999/xlink" xlink:type="simple"><person-group><name name-style="western"><surname>Wehrli</surname><given-names>E</given-names></name></person-group> (<year>1938–1954</year>)<source> Subfamilie: Geometrinae. In: Seitz A (Ed) Die Grossschmetterlinge der Erde. Vol. 4 (Supplement), Verlag A. Kernen, Stuttgart, 254–766, taf. 19–53.
</source></mixed-citation></ref><ref id="B32"><mixed-citation xmlns:xlink="http://www.w3.org/1999/xlink" xlink:type="simple"><person-group><name name-style="western"><surname>Inoue</surname><given-names>H</given-names></name></person-group> (<year>1992</year>)<article-title> Twenty-four new species, one new subspecies and two new genera of the Geometridae (Lepidoptera) from East Asia.</article-title><source>Bulletin of Otsuma Women’s University </source><volume>28</volume>: <fpage>149</fpage>-<lpage>188</lpage>.</mixed-citation></ref></ref-list></tp:taxon-treatment>
