# Supplementary material for: A review of Biston Leach, 1815 (Lepidoptera, Geometridae, Ennominae) from China, with description of one new species
Source: Zookeys. 2011 Oct 25;(139):45–96. doi: 10.3897/zookeys.139.1308 (PMC3260909; doi:10.3897/zookeys.139.1308)
Supplement: XML Treatment for Biston regalis [file zookeys.139.1308-treatment12.xml]

<!DOCTYPE tp:taxon-treatment
  PUBLIC "-//TaxonX//DTD Taxonomic Treatment Publishing DTD v0 20100105//EN" "tax-treatment-NSO.dtd">
<tp:taxon-treatment xmlns:tp="http://www.plazi.org/taxpub"><tp:treatment-meta><mixed-citation publication-type="journal"><person-group><name><surname>Jiang</surname><given-names>Nan</given-names></name><name><surname>Xue</surname><given-names>Dayong</given-names></name><name><surname>Han</surname><given-names>Hongxiang</given-names></name></person-group><article-title>A review of <italic>Biston</italic> Leach, 1815 (Lepidoptera, Geometridae, Ennominae) from China, with description of one new species
                </article-title><source>Zookeys</source><day>25</day><month>10</month><year>2011</year><volume>2011</volume><issue>139</issue><fpage>45</fpage><lpage>96</lpage><pub-id pub-id-type="doi">10.3897/zookeys.139.1308</pub-id></mixed-citation></tp:treatment-meta><tp:nomenclature><tp:taxon-name>
                        <tp:taxon-name-part taxon-name-part-type="genus">Biston</tp:taxon-name-part>
                        <tp:taxon-name-part taxon-name-part-type="species">regalis</tp:taxon-name-part>
                    <object-id xmlns:xlink="http://www.w3.org/1999/xlink" xlink:type="simple">http://species-id.net/wiki/Biston_regalis</object-id>
                    </tp:taxon-name><tp:taxon-authority>(Moore, 1888)</tp:taxon-authority><xref ref-type="fig" rid="F4">Figs 41, 42</xref><xref ref-type="fig" rid="F9">81</xref><xref ref-type="fig" rid="F13">108</xref><xref ref-type="fig" rid="F15">124</xref><tp:nomenclature-citation-list><tp:nomenclature-citation><tp:taxon-name>Amphidasys regalis</tp:taxon-name><comment><xref ref-type="bibr" rid="B44">Moore, 1888</xref>, <italic>in</italic> Hewitson &amp; Moore, <italic>Descr. new Indian lepid. Insects Colln late Mr W.S. Atkinson</italic>, (3): 234. Syntypes ♂♀, India: Darjeeling. (BMNH)
                        </comment></tp:nomenclature-citation><tp:nomenclature-citation><tp:taxon-name>Biston regalis</tp:taxon-name><comment>: <xref ref-type="bibr" rid="B56">Prout, 1915</xref>, <italic>in</italic> Seitz, <italic>Macrolepid. World</italic>, 4: 359, pl.19: h.
                        </comment></tp:nomenclature-citation></tp:nomenclature-citation-list></tp:nomenclature><tp:treatment-sec sec-type="Diagnosis"><title>Diagnosis.</title><p>The wing pattern of this species is similar to that of <italic><tp:taxon-name>Biston exalbescens</tp:taxon-name></italic> Inoue, 2000 (Philippines) as follows: the forewing postmedial line is weakly waved, broadly protruding outwards between R<sub>5</sub> and M<sub>3</sub> and below CuA<sub>2</sub>; the hindwing outer margin is concave between M<sub>1</sub> and M<sub>3</sub>; the hindwing postmedial line protrudes outwards between M<sub>1</sub> and M<sub>3</sub>; dark brown bands are present basally of the forewing antemedial line and distally of the postmedial line of both wings, and usually absent at apical area and between M<sub>3</sub> and CuA<sub>1</sub> of the forewing. But the species can be distinguished from <italic><tp:taxon-name>Biston exalbescens</tp:taxon-name></italic> by the following characters: the forewing antemedial line is thinner, the dark brown band basally of it is narrower; the medial lines of both wings are less conspicuous. In the male genitalia, it differs in the much stronger central setose area of the valva; the median process of the gnathos is spatulate terminally, but pointed in <!--PageBreak--><italic><tp:taxon-name>Biston exalbescens</tp:taxon-name></italic>; the juxta is longer and narrower; the vesica with two cornuti, a basal, oval plate with a lateral tooth and an elongate, sclerotized, spined fold. The female genitalia of this species are close to that of <italic><tp:taxon-name>Biston betularia</tp:taxon-name></italic>, but it has a nearly triangular lamella postvaginalis, which is absent in <italic><tp:taxon-name>Biston betularia</tp:taxon-name></italic>; the ductus bursae is broader and sclerotized, without antrum; the corpus bursae is pouched, but enlarged posteriorly and narrow medially in <italic><tp:taxon-name>Biston betularia</tp:taxon-name></italic>; the signum is almost oval, but bar-like in <italic><tp:taxon-name>Biston betularia</tp:taxon-name></italic>.
                    </p></tp:treatment-sec><tp:treatment-sec sec-type="Material examined"><title>Material examineds.</title><p><bold>CHINA,</bold> <bold>Liaoning</bold> (IZCAS): Fengcheng, Sitaizi, 23.VII.1982, coll. Song Shimei, 2♂. <bold>Henan</bold> (IZCAS):Nanyang, Baiyunshan, 1300 m, 1.VI.2001, coll. Shen Xiaocheng, 1♂; Nanyang, Baiyunshan, 1400 m, 21–27.VII.2003, coll. Zhang Dandan, 2♂; Nanyang, Baotianman, 24.VI.2006, coll. Shen Xiaocheng, 1♂; Nanyang, Baotianman, 623 m, 12.VIII.2008, coll. Xue Dayong, 1♂; Yanshi, 21.VI.1981, 1♂. <bold>Shaanxi</bold> (IZCAS):Foping, 950 m, 24–25.VII.1998, coll. Yuan Decheng, 4♂; Ningshaan, Huoditang, 1580 m, 19.VIII.1998, coll. Yuan Decheng and Zhang Xuezhong, 3♂;Liuba, Miaotaizi, 1020–1350 m, 18–21.VII.1998, coll. Yao Jian and He Tongli, 5♂; Zhouzhi, Houzhenzi, 1350 m, 24.VI.1999, coll. Zhu Chaodong, 1♂; Huangbaiyuan, 1000 m, 13–18.VII.1980, coll. Han Yinheng and Zhang Baolin, 4♂. <bold>Gansu</bold> (IZCAS): Yongdeng, Tulugou, 2280 m, 4.VI.1992, coll. Xue Dayong, 1♂; Tianshui, Longmen Linchang, 1990, 1♂; Chengxian, Feilongxia, 1020 m, 4.VII.1999, coll. Yao Jian, 2♂; Kangxian, Baiyunshan, 1250–1750 m, 12.VII.1998, coll. Wang Shuyong and Yao Jian, 2♂; Kangxian, Qinghe Linchang, 1450–1650 m, 4–8.VII.1999, coll. Yao Jian and Zhu Chaodong, 3♂; Kangxian, Yangba, 1000 m, 10–11.VII.1999, coll. He Tongli and Zhu Chaodong, 2♂; Wenxian, Tielou, 1450 m, 24.VII.1999, coll. Zhu Chaodong, 3♂; Wenxian, Qiujiaba, 2350 m, 22.VII.1999, coll. Yao Jian, 2♂. <bold>Zhejiang</bold> (IZCAS): Tianmushan, 21.VII.1973, coll. Zhang Baolin, 1♂. <bold>Hubei</bold> (IZCAS): Shennongjia, Songbai, 950 m, 14–18.VII.1980. coll. Yu Peiyu, 3♂; Shennongjia, Dajiuhu, 1800 m, 1.VIII.1981, coll. Han Yinheng, 1♂; Shennongjia, Jiuchong, 700 m, 1.VII.1998, coll. Ye Chanjuan, 1♂; Hefeng, Fenshuiling, 1240 m, 29–31.VII.1989, coll. Li Wei and Yang Longlong, 9♂1♀; Xingshan, Longmenhe, 1300–1350 m, 21.VI–18.VII.1993, coll. Song Shimei and Huang Runzhi, 5♂; Lichuan, Xingdoushan, 800 m, 21–23.VII.1989, coll. Li Wei and Yang Longlong, 2♂. <bold>Jiangxi</bold> (IZCAS): Guling, 13.VII.1935, 1♂; Lushan, 5.VII.1975, coll. Liu Youqiao, 1♂. <bold>Hunan</bold> (IZCAS): Sangzhi, 8.VII.1981, 2♂. <bold>Fujian</bold> (IZCAS): Mt. Wuyi, 21.IX.1982, coll. Zhang Baolin, 2♂. <bold>Hainan</bold> (IZCAS):Qiongzhong, Limushan, 647 m, 29.XII.2007, coll. Li Jing, 1♂; Bawangling, Donger Linchang, 1015 m, 8–10.V.2007, coll. Chen Fuqiang, 1♂; Baisha, Yinggeling, Yinggezui, 619 m, 17–19.XI.2009, coll. Yang Chao, 1♂; Wuzhishan, Shuiman, 730–900 m, 8.V.2007, coll. Lang Songyun, 1♂; Jianfengling, 18.V.1982, coll. Chen Zhiqing, 1♀; Ledong, Jianfengling, 934 m, 14–17.XII.2007, coll. Li Jing, 4♂; Ledong, Jianfengling, 934 m, 14–17.XII.2007, coll. Li Jing, 1♂; Lingshui, Diaoluoshan, 920 m, 3.V.2007, coll. Lang Songyun, 1♂; Lingshui, Diaoluoshan, 929 m, 11–12.XII.2007, coll. Li Jing, 2♂. <bold>Sichuan</bold> (IZCAS): Mt. Emei, Qingyinge, 800–1000 m, 29.VI–15.VII.1957, coll. Yu Youcai, 4♂; Xichang, Lushan, 8.VIII.1980, 1♂; Dukou, Pingdi, 28.VI.1981, coll. Zhang Baolin, 2♂. <bold>Yunnan</bold> (IZCAS): Weixi, 2320 m, 24.VI.1979, coll. Yan Xiangqun, <!--PageBreak-->1♂; Baoshan, Bawan, 1100 m, 19–23.V.1992, coll. Xue Dayong, 1♂; Tengchong, Heinitang, 1930 m, 28–30.V.1992, coll. Xue Dayong, 5♂; Xiaomenglun, 7.V.1980, 1♂; Qujing, 7.IX.1982, coll. Fang Chenglai, 1♂. More material from Shaanxi, Zhejiang, Hubei and Yunnan, in coll. ZFMK.
                    </p></tp:treatment-sec><tp:treatment-sec sec-type="Distribution"><title>Distribution.</title><p>China (Liaoning, Henan, Shaanxi, Gansu, Zhejiang, Hubei, Jiangxi, Hunan, Fujian, Taiwan, Hainan, Sichuan, Yunnan), Russia (Amur, Ussuri), Japan, North Korea, South Korea, India, Nepal, Philippines, Pakistan, United States.</p></tp:treatment-sec><tp:treatment-sec sec-type="Remarks"><title>Remarks.</title><p>The subspecies of <italic><tp:taxon-name>Biston regalis</tp:taxon-name></italic> from China is <italic><tp:taxon-name>Biston regalis comitata </tp:taxon-name></italic>(Warren, 1899) (<italic><tp:taxon-name>Eubyjodonta comitata </tp:taxon-name></italic>Warren, 1899, <italic>Novit. zool.</italic>, 6: 50. Syntypes 2♂, Russia: Amurland, Sidemi. (BMNH)).
                    </p></tp:treatment-sec><tp:treatment-sec><!--Section generated to contain objects referenced in tp:taxon-treatment.--><fig id="F4" position="float" orientation="portrait"><label>Figures 31–42.</label><caption><p>Adults of <italic><tp:taxon-name>Biston</tp:taxon-name></italic>. <bold>31</bold>–<bold>32</bold> <italic><tp:taxon-name>Biston pustulata</tp:taxon-name></italic>. <bold>31</bold> male <bold>32</bold> ditto, underside. <bold>33</bold>–<bold>40</bold> <italic><tp:taxon-name>Biston suppressaria</tp:taxon-name></italic>. <bold>33</bold> male (holotype of <italic><tp:taxon-name>Biston suppressaria benesparsa</tp:taxon-name></italic>) <bold>34</bold> ditto, underside <bold>35</bold> male (Cili, Hunan) <bold>36</bold> ditto, underside <bold>37</bold> male (Diaoluoshan, Hainan) <bold>38</bold> male (Bawangling, Hainan) <bold>39</bold> female <bold>40</bold> ditto, underside; <bold>41</bold>–<bold>42</bold> <italic><tp:taxon-name>Biston regalis</tp:taxon-name></italic>. <bold>41</bold> male <bold>42</bold> female. Scale bar = 1 cm.</p></caption><graphic xmlns:xlink="http://www.w3.org/1999/xlink" xlink:href="ZooKeys-139-045-g004.jpg" position="float" orientation="portrait" xlink:type="simple"/></fig><fig id="F9" position="float" orientation="portrait"><label>Figures 76–81.</label><caption><p>Male genitalia of <italic><tp:taxon-name>Biston</tp:taxon-name></italic>. <bold>76</bold> <italic><tp:taxon-name>Biston mediolata</tp:taxon-name></italic>sp. n. <bold>77</bold> <italic><tp:taxon-name>Biston contectaria</tp:taxon-name></italic> <bold>78</bold> <italic><tp:taxon-name>Biston bengaliaria</tp:taxon-name></italic> <bold>79</bold> <italic><tp:taxon-name>Biston pustulata</tp:taxon-name></italic> <bold>80</bold> <italic><tp:taxon-name>Biston suppressaria</tp:taxon-name></italic> <bold>81</bold> <italic><tp:taxon-name>Biston regalis</tp:taxon-name></italic>. Scale bar = 1 mm.</p></caption><graphic xmlns:xlink="http://www.w3.org/1999/xlink" xlink:href="ZooKeys-139-045-g009.jpg" position="float" orientation="portrait" xlink:type="simple"/></fig><fig id="F13" position="float" orientation="portrait"><label>Figures 105–116.</label><caption><p>Aedeagus of <italic><tp:taxon-name>Biston</tp:taxon-name></italic>. <bold>105</bold> <italic><tp:taxon-name>Biston bengaliaria</tp:taxon-name></italic> <bold>106</bold> <italic><tp:taxon-name>Biston pustulata</tp:taxon-name></italic> <bold>107</bold> <italic><tp:taxon-name>Biston suppressaria</tp:taxon-name></italic> <bold>108</bold> <italic><tp:taxon-name>Biston regalis</tp:taxon-name></italic> <bold>109</bold> <italic><tp:taxon-name>Biston brevipennata</tp:taxon-name></italic> <bold>110</bold> <italic><tp:taxon-name>Biston quercii</tp:taxon-name></italic> <bold>111</bold> <italic><tp:taxon-name>Biston falcata falcata</tp:taxon-name></italic> (holotype of <italic><tp:taxon-name>Amphidasis erilda</tp:taxon-name></italic>) <bold>112</bold> <italic><tp:taxon-name>Biston falcata falcata</tp:taxon-name></italic> <bold>113</bold> <italic><tp:taxon-name>Biston falcata satura</tp:taxon-name></italic> <bold>114</bold> <italic><tp:taxon-name>Biston thibetaria</tp:taxon-name></italic> <bold>115</bold> <italic><tp:taxon-name>Biston panterinaria panterinaria</tp:taxon-name></italic> <bold>116</bold> <italic><tp:taxon-name>Biston panterinaria exanthemata</tp:taxon-name></italic>.Scale bar = 1 mm.</p></caption><graphic xmlns:xlink="http://www.w3.org/1999/xlink" xlink:href="ZooKeys-139-045-g013.jpg" position="float" orientation="portrait" xlink:type="simple"/></fig><fig id="F15" position="float" orientation="portrait"><label>Figures 121–124.</label><caption><p>Female genitalia of <italic><tp:taxon-name>Biston</tp:taxon-name></italic> and enlarged view of signum. <bold>121</bold> <italic><tp:taxon-name>Biston mediolata</tp:taxon-name></italic> sp. n. <bold>122</bold> <italic><tp:taxon-name>Biston bengaliaria</tp:taxon-name></italic> <bold>123</bold> <italic><tp:taxon-name>Biston suppressaria</tp:taxon-name></italic> <bold>124</bold> <italic><tp:taxon-name>Biston regalis</tp:taxon-name></italic>. Scale bar for female genitalia = 1 mm. (s = signum)</p></caption><graphic xmlns:xlink="http://www.w3.org/1999/xlink" xlink:href="ZooKeys-139-045-g015.jpg" position="float" orientation="portrait" xlink:type="simple"/></fig></tp:treatment-sec><ref-list><ref id="B44"><mixed-citation xmlns:xlink="http://www.w3.org/1999/xlink" xlink:type="simple"><person-group><name name-style="western"><surname>Moore</surname><given-names>F</given-names></name></person-group> (<year>1888</year>)<source> In: Hewitson WC, Moore F Descriptions of New Indian Lepidopterous Insects from the colletion of the late Mr. W.S. Atkinson. Heterocera continued (Pyralidae, Crambidae, Geometridae, Tortricidae, Tineidae). Part 3, Asiatic Society of Bengal, Calcutta, pp. 199–299, pls 7–8.
</source></mixed-citation></ref><ref id="B56"><mixed-citation xmlns:xlink="http://www.w3.org/1999/xlink" xlink:type="simple"><person-group><name name-style="western"><surname>Prout</surname><given-names>LB</given-names></name></person-group> (<year>1912–1916</year>)<source> The Palaearctic Geometrae. In: Seitz A (Ed) The Macrolepidoptera of the World. Vol. 4, Verlag A. Kernen, Stuttgart, 1–479, pls. 1–25.
</source></mixed-citation></ref></ref-list></tp:taxon-treatment>
