# Supplementary material for: A review of Biston Leach, 1815 (Lepidoptera, Geometridae, Ennominae) from China, with description of one new species
Source: Zookeys. 2011 Oct 25;(139):45–96. doi: 10.3897/zookeys.139.1308 (PMC3260909; doi:10.3897/zookeys.139.1308)
Supplement: XML Treatment for Biston brevipennata [file zookeys.139.1308-treatment13.xml]

<!DOCTYPE tp:taxon-treatment
  PUBLIC "-//TaxonX//DTD Taxonomic Treatment Publishing DTD v0 20100105//EN" "tax-treatment-NSO.dtd">
<tp:taxon-treatment xmlns:tp="http://www.plazi.org/taxpub"><tp:treatment-meta><mixed-citation publication-type="journal"><person-group><name><surname>Jiang</surname><given-names>Nan</given-names></name><name><surname>Xue</surname><given-names>Dayong</given-names></name><name><surname>Han</surname><given-names>Hongxiang</given-names></name></person-group><article-title>A review of <italic>Biston</italic> Leach, 1815 (Lepidoptera, Geometridae, Ennominae) from China, with description of one new species
                </article-title><source>Zookeys</source><day>25</day><month>10</month><year>2011</year><volume>2011</volume><issue>139</issue><fpage>45</fpage><lpage>96</lpage><pub-id pub-id-type="doi">10.3897/zookeys.139.1308</pub-id></mixed-citation></tp:treatment-meta><tp:nomenclature><tp:taxon-name>
                        <tp:taxon-name-part taxon-name-part-type="genus">Biston</tp:taxon-name-part>
                        <tp:taxon-name-part taxon-name-part-type="species">brevipennata</tp:taxon-name-part>
                    <object-id xmlns:xlink="http://www.w3.org/1999/xlink" xlink:type="simple">http://species-id.net/wiki/Biston_brevipennata</object-id>
                    </tp:taxon-name><tp:taxon-authority>Inoue, 1982</tp:taxon-authority><xref ref-type="fig" rid="F5">Figs 43</xref><xref ref-type="fig" rid="F10">82</xref><xref ref-type="fig" rid="F13">109</xref><tp:nomenclature-citation-list><tp:nomenclature-citation><tp:taxon-name>Biston brevipennata</tp:taxon-name><comment><xref ref-type="bibr" rid="B31">Inoue, 1982b</xref>, <italic>Bull. Fac. domestic Sci., Otsuma Woman’s Univ</italic>., 18: 176, figs 40e, 41b. Holotype ♂, Nepal: Lete, 2400 m near Nilgiri. (BMNH)
                        </comment></tp:nomenclature-citation></tp:nomenclature-citation-list></tp:nomenclature><tp:treatment-sec sec-type="Diagnosis"><title>Diagnosis.</title><p>The present species can be distinguished from the other species in group II by the following characters: smaller sized (length of forewing: 23–25 mm in male); the forewing outer margin is less waved; the band basally of the forewing antemedial line is much thinner; the speckles scattered on the wings are dark brown, not black. In the male genitalia, the apex of the uncus is broader and shallowly bifurcated but narrower and round in the others; the juxta is more sharply pointed at tip.</p></tp:treatment-sec><tp:treatment-sec sec-type="Material examined"><title>Material examineds.</title><p><bold>CHINA, Tibet </bold>(IZCAS): Gyirong, 18.VI.–23.VII.1984, coll. Yan Zhaoxing and Pu Qiongzhi, 2♂; Zham, 2200 m, 25.VI.1975, coll. Wang Ziqing, 1♂.
                    </p></tp:treatment-sec><tp:treatment-sec sec-type="Distribution"><title>Distribution.</title><p>China (Tibet), Nepal.</p><fig id="F5" position="float" orientation="portrait"><label>Figures 43–55.</label><caption><p>Adults of <italic><tp:taxon-name>Biston</tp:taxon-name></italic>. <bold>43</bold> <italic><tp:taxon-name>Biston brevipennata</tp:taxon-name></italic>, male <bold>44</bold>–<bold>45</bold> <italic><tp:taxon-name>Biston quercii</tp:taxon-name></italic>. <bold>44</bold> female (holotype) <bold>45</bold> male <bold>46</bold>–<bold>53</bold> <italic><tp:taxon-name>Biston falcata</tp:taxon-name></italic>. <bold>46</bold> male (holotype of <italic><tp:taxon-name>Amphidasis erilda</tp:taxon-name></italic>) <bold>47</bold> male (holotype of <italic><tp:taxon-name>Biston erilda satura</tp:taxon-name></italic>) <bold>48</bold> female (holotype of <italic><tp:taxon-name>Biston emarginaria</tp:taxon-name></italic>) <bold>49 </bold>female (holotype of <italic><tp:taxon-name>Amphidasis clorinda</tp:taxon-name></italic>) <bold>50</bold> male (Lijiang, Yunnan) <bold>5</bold>1 female (Gyirong, Tibet) <bold>52 </bold>male (Zhouqu, Gansu) <bold>53</bold> female (Zhouqu, Gansu). Scale bar = 1 cm.</p></caption><graphic xmlns:xlink="http://www.w3.org/1999/xlink" xlink:href="ZooKeys-139-045-g005.jpg" position="float" orientation="portrait" xlink:type="simple"/></fig></tp:treatment-sec><tp:treatment-sec><!--Section generated to contain objects referenced in tp:taxon-treatment.--><fig id="F10" position="float" orientation="portrait"><label>Figures 82–88.</label><caption><p>Male genitalia of <italic><tp:taxon-name>Biston</tp:taxon-name></italic>. <bold>82</bold> <italic><tp:taxon-name>Biston brevipennata</tp:taxon-name></italic> <bold>83</bold> <italic><tp:taxon-name>Biston quercii</tp:taxon-name></italic> <bold>84–88</bold>. <italic><tp:taxon-name>Biston falcata</tp:taxon-name></italic> <bold>84</bold> <italic><tp:taxon-name>Biston falcata falcata</tp:taxon-name></italic> (holotype of <italic><tp:taxon-name>Amphidasis erilda</tp:taxon-name></italic>) <bold>85</bold> <italic><tp:taxon-name>Biston falcata</tp:taxon-name></italic> <italic>falcata</italic> (Nyalam, Tibet) <bold>86</bold> <italic><tp:taxon-name>Biston falcata falcata </tp:taxon-name></italic>(Mainling, Tibet) <bold>87</bold> <italic><tp:taxon-name>Biston falcata satura </tp:taxon-name></italic>(Zhouqu, Gansu) <bold>88</bold> <italic><tp:taxon-name>Biston falcata satura</tp:taxon-name></italic> (Shalin, Gansu). Scale bar = 1 mm.</p></caption><graphic xmlns:xlink="http://www.w3.org/1999/xlink" xlink:href="ZooKeys-139-045-g010.jpg" position="float" orientation="portrait" xlink:type="simple"/></fig><fig id="F13" position="float" orientation="portrait"><label>Figures 105–116.</label><caption><p>Aedeagus of <italic><tp:taxon-name>Biston</tp:taxon-name></italic>. <bold>105</bold> <italic><tp:taxon-name>Biston bengaliaria</tp:taxon-name></italic> <bold>106</bold> <italic><tp:taxon-name>Biston pustulata</tp:taxon-name></italic> <bold>107</bold> <italic><tp:taxon-name>Biston suppressaria</tp:taxon-name></italic> <bold>108</bold> <italic><tp:taxon-name>Biston regalis</tp:taxon-name></italic> <bold>109</bold> <italic><tp:taxon-name>Biston brevipennata</tp:taxon-name></italic> <bold>110</bold> <italic><tp:taxon-name>Biston quercii</tp:taxon-name></italic> <bold>111</bold> <italic><tp:taxon-name>Biston falcata falcata</tp:taxon-name></italic> (holotype of <italic><tp:taxon-name>Amphidasis erilda</tp:taxon-name></italic>) <bold>112</bold> <italic><tp:taxon-name>Biston falcata falcata</tp:taxon-name></italic> <bold>113</bold> <italic><tp:taxon-name>Biston falcata satura</tp:taxon-name></italic> <bold>114</bold> <italic><tp:taxon-name>Biston thibetaria</tp:taxon-name></italic> <bold>115</bold> <italic><tp:taxon-name>Biston panterinaria panterinaria</tp:taxon-name></italic> <bold>116</bold> <italic><tp:taxon-name>Biston panterinaria exanthemata</tp:taxon-name></italic>.Scale bar = 1 mm.</p></caption><graphic xmlns:xlink="http://www.w3.org/1999/xlink" xlink:href="ZooKeys-139-045-g013.jpg" position="float" orientation="portrait" xlink:type="simple"/></fig></tp:treatment-sec><ref-list><ref id="B31"><mixed-citation xmlns:xlink="http://www.w3.org/1999/xlink" xlink:type="simple"><person-group><name name-style="western"><surname>Inoue</surname><given-names>H</given-names></name></person-group> (<year>1985</year>)<article-title> Two new species of the genus Biston Leach from Malaysia and the Philippines (Lepidoptera, Geometridae).</article-title><source>Chô Chô </source><volume>8</volume> (<issue>11</issue>): <fpage>21</fpage>-<lpage>28</lpage>.</mixed-citation></ref></ref-list></tp:taxon-treatment>
