# Supplementary material for: A review of Biston Leach, 1815 (Lepidoptera, Geometridae, Ennominae) from China, with description of one new species
Source: Zookeys. 2011 Oct 25;(139):45–96. doi: 10.3897/zookeys.139.1308 (PMC3260909; doi:10.3897/zookeys.139.1308)
Supplement: XML Treatment for Biston quercii [file zookeys.139.1308-treatment14.xml]

<!DOCTYPE tp:taxon-treatment
  PUBLIC "-//TaxonX//DTD Taxonomic Treatment Publishing DTD v0 20100105//EN" "tax-treatment-NSO.dtd">
<tp:taxon-treatment xmlns:tp="http://www.plazi.org/taxpub"><tp:treatment-meta><mixed-citation publication-type="journal"><person-group><name><surname>Jiang</surname><given-names>Nan</given-names></name><name><surname>Xue</surname><given-names>Dayong</given-names></name><name><surname>Han</surname><given-names>Hongxiang</given-names></name></person-group><article-title>A review of <italic>Biston</italic> Leach, 1815 (Lepidoptera, Geometridae, Ennominae) from China, with description of one new species
                </article-title><source>Zookeys</source><day>25</day><month>10</month><year>2011</year><volume>2011</volume><issue>139</issue><fpage>45</fpage><lpage>96</lpage><pub-id pub-id-type="doi">10.3897/zookeys.139.1308</pub-id></mixed-citation></tp:treatment-meta><tp:nomenclature><tp:taxon-name>
                        <tp:taxon-name-part taxon-name-part-type="genus">Biston</tp:taxon-name-part>
                        <tp:taxon-name-part taxon-name-part-type="species">quercii</tp:taxon-name-part>
                    <object-id xmlns:xlink="http://www.w3.org/1999/xlink" xlink:type="simple">http://species-id.net/wiki/Biston_quercii</object-id>
                    </tp:taxon-name><tp:taxon-authority>(Oberthür, 1910)</tp:taxon-authority><xref ref-type="fig" rid="F5">Figs 44, 45</xref><xref ref-type="fig" rid="F10">83</xref><xref ref-type="fig" rid="F13">110</xref><tp:nomenclature-citation-list><tp:nomenclature-citation><tp:taxon-name>Amphidasis quercii</tp:taxon-name><comment><xref ref-type="bibr" rid="B49">Oberthür, 1910</xref>, <italic>Études Lépid. comp</italic>., 4: 676, pl. 51, fig. 433. Holotype ♀, China: Sichuan, Tien-Tsuen. (ZFMK)
                </comment></tp:nomenclature-citation><tp:nomenclature-citation><tp:taxon-name>Biston quercii</tp:taxon-name><comment>: <xref ref-type="bibr" rid="B56">Prout, 1915</xref>, <italic>in</italic> Seitz, <italic>Macrolepid. World</italic>, 4: 359.
                </comment></tp:nomenclature-citation><tp:nomenclature-citation><tp:taxon-name>Biston (Eubyjodonta)quercii</tp:taxon-name><comment>: <xref ref-type="bibr" rid="B83">Wehrli, 1941</xref>, <italic>in</italic> Seitz, <italic>Gross-Schmett. Erde</italic>, 4 (Suppl.): 434, pl. 36: f.
                </comment></tp:nomenclature-citation></tp:nomenclature-citation-list></tp:nomenclature><tp:treatment-sec sec-type="Diagnosis"><title>Diagnosis.</title><p>The wing pattern of this species is similar to that of <italic><tp:taxon-name>Biston falcata</tp:taxon-name></italic> as follows: the forewing antemedial line is black, slightly waved; the postmedial lines of both wings<!--PageBreak--> are black and dentate; broad brown bands are present basally of the forewing antemedial line and distally of the postmedial lines of both wings; the speckles scattered on the wings are black, and often gather to a black patch basally of the submarginal lines; the hindwing medial line is black and double. But it can be distinguished by the fol<!--PageBreak-->lowing characters: the outer margins are more undulating, there are distinct marginal processes in the centre of both wings, absent in <italic><tp:taxon-name>Biston falcata</tp:taxon-name></italic>; the hindwing discal spot is present. The male genitalia are similar to those of <italic><tp:taxon-name>Biston falcata</tp:taxon-name></italic> as follows: the apex of the uncus is round; the median process of the gnathos is broad and round apically; the juxta is long, narrow, acute and with a longitudinal arris apico-ventrally; the cornutus is shaped as a spinous patch. But this species is characterized by the narrower juxta and the longer spines of the cornutus.
                    </p></tp:treatment-sec><tp:treatment-sec sec-type="Material examined"><title>Material examineds.</title><p><bold>CHINA, Sichuan </bold>(ZFMK): Tien-Tsuen, 1901, coll. native collectors (chasseurs indigènes de feu le P. Déjean), 1♀ (Holotype). <bold>Henan</bold>(IZCAS): Baiyunshan, 1300 m, 19.VII.2002, 18.VI.2003, coll. Shen Xiaocheng, 2♂. <bold>Shaanxi</bold>(IZCAS): Ningshaan, Yaquegou, 1580–1750 m, 7.VII.1999, coll. Yuan Decheng, 1♂. <bold>Gansu</bold>(IZCAS): Kangxian, Qinghe Linchang, 1450–1650 m, 15.VII.1998, coll. Yao Jian and Wang Hongjian, 4♂. <bold>Hubei</bold>(IZCAS): Shennongjia, Dajiuhu, 1800m, 1.VIII.1981, coll. Han Yinheng, 1♂; Xingshan, Longmenhe, 1350 m, 14–16.VII.1993, coll. Song Shimei, 4♂. <bold>Sichuan</bold>(IZCAS): Wenchuan, Wolong, 1920 m, 22.VII.1983, coll. Wang Shuyong, 1♂. A few males from Shaanxi and Sichuan in coll. ZFMK.
                    </p></tp:treatment-sec><tp:treatment-sec sec-type="Distribution"><title>Distribution.</title><p>China (Henan, Shaanxi, Gansu, Hubei, Sichuan).</p></tp:treatment-sec><tp:treatment-sec><!--Section generated to contain objects referenced in tp:taxon-treatment.--><fig id="F5" position="float" orientation="portrait"><label>Figures 43–55.</label><caption><p>Adults of <italic><tp:taxon-name>Biston</tp:taxon-name></italic>. <bold>43</bold> <italic><tp:taxon-name>Biston brevipennata</tp:taxon-name></italic>, male <bold>44</bold>–<bold>45</bold> <italic><tp:taxon-name>Biston quercii</tp:taxon-name></italic>. <bold>44</bold> female (holotype) <bold>45</bold> male <bold>46</bold>–<bold>53</bold> <italic><tp:taxon-name>Biston falcata</tp:taxon-name></italic>. <bold>46</bold> male (holotype of <italic><tp:taxon-name>Amphidasis erilda</tp:taxon-name></italic>) <bold>47</bold> male (holotype of <italic><tp:taxon-name>Biston erilda satura</tp:taxon-name></italic>) <bold>48</bold> female (holotype of <italic><tp:taxon-name>Biston emarginaria</tp:taxon-name></italic>) <bold>49 </bold>female (holotype of <italic><tp:taxon-name>Amphidasis clorinda</tp:taxon-name></italic>) <bold>50</bold> male (Lijiang, Yunnan) <bold>5</bold>1 female (Gyirong, Tibet) <bold>52 </bold>male (Zhouqu, Gansu) <bold>53</bold> female (Zhouqu, Gansu). Scale bar = 1 cm.</p></caption><graphic xmlns:xlink="http://www.w3.org/1999/xlink" xlink:href="ZooKeys-139-045-g005.jpg" position="float" orientation="portrait" xlink:type="simple"/></fig><fig id="F10" position="float" orientation="portrait"><label>Figures 82–88.</label><caption><p>Male genitalia of <italic><tp:taxon-name>Biston</tp:taxon-name></italic>. <bold>82</bold> <italic><tp:taxon-name>Biston brevipennata</tp:taxon-name></italic> <bold>83</bold> <italic><tp:taxon-name>Biston quercii</tp:taxon-name></italic> <bold>84–88</bold>. <italic><tp:taxon-name>Biston falcata</tp:taxon-name></italic> <bold>84</bold> <italic><tp:taxon-name>Biston falcata falcata</tp:taxon-name></italic> (holotype of <italic><tp:taxon-name>Amphidasis erilda</tp:taxon-name></italic>) <bold>85</bold> <italic><tp:taxon-name>Biston falcata</tp:taxon-name></italic> <italic>falcata</italic> (Nyalam, Tibet) <bold>86</bold> <italic><tp:taxon-name>Biston falcata falcata </tp:taxon-name></italic>(Mainling, Tibet) <bold>87</bold> <italic><tp:taxon-name>Biston falcata satura </tp:taxon-name></italic>(Zhouqu, Gansu) <bold>88</bold> <italic><tp:taxon-name>Biston falcata satura</tp:taxon-name></italic> (Shalin, Gansu). Scale bar = 1 mm.</p></caption><graphic xmlns:xlink="http://www.w3.org/1999/xlink" xlink:href="ZooKeys-139-045-g010.jpg" position="float" orientation="portrait" xlink:type="simple"/></fig><fig id="F13" position="float" orientation="portrait"><label>Figures 105–116.</label><caption><p>Aedeagus of <italic><tp:taxon-name>Biston</tp:taxon-name></italic>. <bold>105</bold> <italic><tp:taxon-name>Biston bengaliaria</tp:taxon-name></italic> <bold>106</bold> <italic><tp:taxon-name>Biston pustulata</tp:taxon-name></italic> <bold>107</bold> <italic><tp:taxon-name>Biston suppressaria</tp:taxon-name></italic> <bold>108</bold> <italic><tp:taxon-name>Biston regalis</tp:taxon-name></italic> <bold>109</bold> <italic><tp:taxon-name>Biston brevipennata</tp:taxon-name></italic> <bold>110</bold> <italic><tp:taxon-name>Biston quercii</tp:taxon-name></italic> <bold>111</bold> <italic><tp:taxon-name>Biston falcata falcata</tp:taxon-name></italic> (holotype of <italic><tp:taxon-name>Amphidasis erilda</tp:taxon-name></italic>) <bold>112</bold> <italic><tp:taxon-name>Biston falcata falcata</tp:taxon-name></italic> <bold>113</bold> <italic><tp:taxon-name>Biston falcata satura</tp:taxon-name></italic> <bold>114</bold> <italic><tp:taxon-name>Biston thibetaria</tp:taxon-name></italic> <bold>115</bold> <italic><tp:taxon-name>Biston panterinaria panterinaria</tp:taxon-name></italic> <bold>116</bold> <italic><tp:taxon-name>Biston panterinaria exanthemata</tp:taxon-name></italic>.Scale bar = 1 mm.</p></caption><graphic xmlns:xlink="http://www.w3.org/1999/xlink" xlink:href="ZooKeys-139-045-g013.jpg" position="float" orientation="portrait" xlink:type="simple"/></fig></tp:treatment-sec><ref-list><ref id="B49"><mixed-citation xmlns:xlink="http://www.w3.org/1999/xlink" xlink:type="simple"><person-group><name name-style="western"><surname>Oberthür</surname><given-names>C</given-names></name></person-group> (<year>1910</year>)<article-title> Explication des planches publiées dans la IVe livraison des Études de Lépidoptères comparée.</article-title><source>Études de Lépidoptérologie compare </source><volume>4</volume>: <fpage>665</fpage>-<lpage>682</lpage>.</mixed-citation></ref><ref id="B56"><mixed-citation xmlns:xlink="http://www.w3.org/1999/xlink" xlink:type="simple"><person-group><name name-style="western"><surname>Prout</surname><given-names>LB</given-names></name></person-group> (<year>1912–1916</year>)<source> The Palaearctic Geometrae. In: Seitz A (Ed) The Macrolepidoptera of the World. Vol. 4, Verlag A. Kernen, Stuttgart, 1–479, pls. 1–25.
</source></mixed-citation></ref><ref id="B83"><mixed-citation xmlns:xlink="http://www.w3.org/1999/xlink" xlink:type="simple"><person-group><name name-style="western"><surname>Wehrli</surname><given-names>E</given-names></name></person-group> (<year>1938–1954</year>)<source> Subfamilie: Geometrinae. In: Seitz A (Ed) Die Grossschmetterlinge der Erde. Vol. 4 (Supplement), Verlag A. Kernen, Stuttgart, 254–766, taf. 19–53.
</source></mixed-citation></ref></ref-list></tp:taxon-treatment>
