# Supplementary material for: A review of Biston Leach, 1815 (Lepidoptera, Geometridae, Ennominae) from China, with description of one new species
Source: Zookeys. 2011 Oct 25;(139):45–96. doi: 10.3897/zookeys.139.1308 (PMC3260909; doi:10.3897/zookeys.139.1308)
Supplement: XML Treatment for Biston falcata [file zookeys.139.1308-treatment15.xml]

<!DOCTYPE tp:taxon-treatment
  PUBLIC "-//TaxonX//DTD Taxonomic Treatment Publishing DTD v0 20100105//EN" "tax-treatment-NSO.dtd">
<tp:taxon-treatment xmlns:tp="http://www.plazi.org/taxpub"><tp:treatment-meta><mixed-citation publication-type="journal"><person-group><name><surname>Jiang</surname><given-names>Nan</given-names></name><name><surname>Xue</surname><given-names>Dayong</given-names></name><name><surname>Han</surname><given-names>Hongxiang</given-names></name></person-group><article-title>A review of <italic>Biston</italic> Leach, 1815 (Lepidoptera, Geometridae, Ennominae) from China, with description of one new species
                </article-title><source>Zookeys</source><day>25</day><month>10</month><year>2011</year><volume>2011</volume><issue>139</issue><fpage>45</fpage><lpage>96</lpage><pub-id pub-id-type="doi">10.3897/zookeys.139.1308</pub-id></mixed-citation></tp:treatment-meta><tp:nomenclature><tp:taxon-name>
                        <tp:taxon-name-part taxon-name-part-type="genus">Biston</tp:taxon-name-part>
                        <tp:taxon-name-part taxon-name-part-type="species">falcata</tp:taxon-name-part>
                    <object-id xmlns:xlink="http://www.w3.org/1999/xlink" xlink:type="simple">http://species-id.net/wiki/Biston_falcata</object-id>
                    </tp:taxon-name><tp:taxon-authority>(Warren, 1893)</tp:taxon-authority><xref ref-type="fig" rid="F5">Figs 46–53</xref><xref ref-type="fig" rid="F10">84–88</xref><xref ref-type="fig" rid="F13">111–113</xref><xref ref-type="fig" rid="F16">125–127</xref><tp:nomenclature-citation-list><tp:nomenclature-citation><tp:taxon-name>Eubyjodonta falcata</tp:taxon-name><comment><xref ref-type="bibr" rid="B79">Warren, 1893</xref>, <italic>Proc. zool. Soc. Lond</italic>., 1893 (2): 416. Syntypes ♂, India: Sikkim. (BMNH)
                        </comment></tp:nomenclature-citation><tp:nomenclature-citation><tp:taxon-name>Biston falcata</tp:taxon-name><comment>: <xref ref-type="bibr" rid="B12">Hampson, 
                        1895</xref>, <italic>Fauna Br. India </italic>(Moths), 3: 246.
                        </comment></tp:nomenclature-citation><tp:nomenclature-citation><tp:taxon-name>Biston emarginaria</tp:taxon-name><comment><xref ref-type="bibr" rid="B39">Leech, 1897</xref>, <italic>Ann. Mag. nat. Hist.</italic>, (6) 19: 322, pl. 7, fig. 8. Holotype ♀, China: Sichuan, Pu-tsu-fong. (BMNH), syn. n.
                        </comment></tp:nomenclature-citation><tp:nomenclature-citation><tp:taxon-name>Amphidasis erilda</tp:taxon-name><comment><xref ref-type="bibr" rid="B49">Oberthür, 1910</xref>, <italic>Études Lépid. comp</italic>., 4: 677, pl. 51, fig. 435. Holotype ♂, China: Yunnan, Tse-Kou. (ZFMK) , syn. n.
                        </comment></tp:nomenclature-citation><tp:nomenclature-citation><tp:taxon-name>Amphidasis clorinda</tp:taxon-name><comment><xref ref-type="bibr" rid="B49">Oberthür, 1910</xref>, <italic>Études Lépid. comp.</italic>, 4: 677, pl. 51, fig. 434. Syntype(s), China (west): Tse-Kou, syn. n.
                        </comment></tp:nomenclature-citation><tp:nomenclature-citation><tp:taxon-name>Biston falcata clorinda</tp:taxon-name><comment>: <xref ref-type="bibr" rid="B50">Parsons et al., 1999</xref>, <italic>Geometrid Moths of the World, a Catalogue</italic>, 1: 86.
                        </comment></tp:nomenclature-citation><tp:nomenclature-citation><tp:taxon-name>Biston falcata satura</tp:taxon-name><comment>Wehrli, comb. n.
                        </comment></tp:nomenclature-citation></tp:nomenclature-citation-list></tp:nomenclature><tp:treatment-sec sec-type="Diagnosis"><title>Diagnosis.</title><p>The diagnostic characters of the external mophology and the male genitalia can be seen in the preceding species. In the female genitalia, the species can be distinguished from other congeners by the following characters: the apophyses posteriores are short, about twice the length of apophyses anteriores; the ductus bursae is sclerotized and striated longitudinally, about one-third the length of corpus bursae; the<!--PageBreak--> corpus bursae is weakly sclerotized and striated posteriorly; the signum usually consists of two small separate sclerotized patches.</p></tp:treatment-sec><tp:treatment-sec sec-type="Material examined"><title>Material examineds.</title><p><bold>CHINA, Yunnan</bold> (ZFMK): Tse-kou, coll. R. P. Dubernard, 1895, 1♀ (Holotype of <italic><tp:taxon-name>Biston falcata clorinda</tp:taxon-name></italic>); Tse-kou, coll. R. P. Dubernard, 1900, 1♂(Holotype of <italic><tp:taxon-name>Amphidasis erilda</tp:taxon-name></italic>); <bold>Shaanxi </bold>(ZFMK): Tapai-shan im Tsinling, Sued-Shensi, 25.VI.1935, coll. H. Höne, 1♂ (Holotype of <italic><tp:taxon-name>Biston erilda satura</tp:taxon-name></italic>); <bold>Zhejiang </bold>(ZFMK):West-tien-mu-shan, 1♂; <bold>Sichuan</bold> (ZFMK): Chasseurs Indigènes de Ta-tsien-lou, Récolte de 1910,1♀; <bold>Sichuan</bold> (BMNH): Pu-tsu-fong,2993 m, VI–VII.1890, coll. Native, 1♀. (Holotype of <italic><tp:taxon-name>Biston emarginaria</tp:taxon-name></italic>). <bold>Ningxia</bold>(IZCAS): Jingyuan, 2052–2084 m, 29.VI.–2.VII.2008, coll. Sun Wenhui, 3♂; Longde, Sutai Linchang, 2165 m, 6.VII.2008, coll. Song Wenhui, 2♂. <bold>Gansu</bold>(IZCAS): Zhouqu, Shatan Linchang, 4–7.VII.1998, coll. Yao Jian et al., 17♂;Zhouqu, Shatan Linchang, 2400 m, 4–16.VII.1999, coll. Yao Jian et al., 17♂4♀;Wenxian, Baishuijiang, IX.1986, coll. Wang Hongjian, 1♂; Wenxian, Qiujiaba, 2350 m, 21–29.VII.1999, coll. Chen Jun et al., 9♂; Shalin, 2357 m, 25.VI–28.VII.2002, coll. Cao Xiuwen, 2♂; Wushan, Tanyu, 26.VII.1990, coll. Deng Lianhai, 1♂; Kangxian, Qinghe Linchang, 1400 m, 8.VII.1999, coll. Zhu Chaodong, 1♀; Renmingchi, 2450 m, 30.VII.2002, 1♀; Baishuijiang, VII.1986, coll. Wang Hongjian, 1♀. <bold>Sichuan</bold>(IZCAS):Wenchuan, Wolong, 1920 m, 24–29.VII.1983, coll. Wang Shuyong et al., 4♂; Wenchuan, Wolong, 1900 m, 27.VIII.1982, coll. Chen Yuanqing, 1♀; Mt. Emei, Jiulaodong, 1800–1900 m, coll. Huang Keren, 2♂; Gonggashan, Yanzigou, 2350 m, 3.VI.1983, coll. Zhang Xuezhong, 1♂; Luding, Moxi, Hailuogou, 2821–3155 m, 15–17.V.2009, coll. Li Jing, 2♂. <bold>Yunnan</bold>(IZCAS): Lijiang, Yulongshan, 2700–2800 m, 27.VII.1984, coll. Chen Yixin and Liu Dayun, 3♂; Lijiang, Yulongshan, 2680–3296 m, 15–23.VI.2009, coll. Han Hongxiang et al., 18♂; Jizushan, 2500 m, 30.VI.1980, 1♂; Yiliang, 200 m, 13.VII.1979, 1♂; Yiliang, 20.VII.1982, coll. Wang Linyao, 1♂; Diqing, Xiaozhongdian, Linyechang, 3700 m, 28.VII.1979, coll. Yan Baiqun, 1♀; Xiaozhongdian, 3100 m, 30.VII.1984, coll. Liu Dayun, 1♂; Tengchong, 2500 m, 2–4.VI.1992, coll. Xue Dayong, 3♂. <bold>Tibet</bold> (IZCAS): Nyingchi, Pêlung, Mamba, 2115 m, 1–2.IX.2005, coll. Wang Xuejian, 1♂; Nyingchi, Bayi, 2999 m, 1–3.VIII.2006, coll. Lang Songyun, 2♂; Mainling, Pai, 2883 m, 4–6.VIII.2006, coll. Lang Songyun, 7♂; Bomi, Yi’ong, 2300–2750 m, 28–31.VIII.1983, coll. Han Yinheng and Lin Zai, 2♂; Bomi, Yi’ong, Tangmai, 2079 m, 29–30.VIII.2006, coll. Lang Songyun, 1♂; Mêdog, 1060–3213 m, 7–13.VIII.2006, coll. Lang Songyun, 3♂; Cona, Mama, 2900 m, 6.VIII.1974, coll. Huang Fusheng, 1♀; Nyalam, Zham, 2250 m, 9–20.V.1974, coll. Zhang Xuezhong, 3♂; Zham, Qu, 3300 m, 6–7.VII.1975, coll. Huang Fusheng and Wang Ziqing, 2♂; Gyirong, 2800–3300 m, 26.VII–8.VIII.1975, coll. Wang Ziqing and Huang Fusheng, 3♂3♀; Gyirong, Gongshe, 28.VIII.1984, coll. Yan Zhaoxing, 1♂; Yadong, 2800 m, 23.VII.1960, coll. Wang Chunguang, 1♂; Yadong, 10.VIII.1982, coll. Wangjia Tsering, 2♂; Yadong, Linchang, 29.VIII.1984, Li Aihua, 1♀. Large series of material from Yunnan (ssp. <italic>falcata</italic>) and Shaanxi (ssp. <italic>satura</italic> Wehrli) in coll. ZFMK.
                    </p></tp:treatment-sec><tp:treatment-sec sec-type="Distribution"><title>Distribution.</title><p>China (Shaanxi, Ningxia, Gansu, Zhejiang, Sichuan, Yunnan, Tibet), India, Nepal.</p></tp:treatment-sec><tp:treatment-sec sec-type="Remarks"><title>Remarks.</title><p>After examinating the types of <italic><tp:taxon-name>Amphidasis erilda</tp:taxon-name></italic> Oberthür, 1910, <italic><tp:taxon-name>Amphidasis clorinda</tp:taxon-name></italic> Oberthür, 1910, <italic><tp:taxon-name>Biston emarginaria</tp:taxon-name></italic> Leech, 1897, <italic><tp:taxon-name>Biston erilda satura</tp:taxon-name></italic> Wehrli, 1941 and a large series of material from China and the neighbouring regions it became obvious that <italic><tp:taxon-name>Biston emarginaria </tp:taxon-name></italic>(only females known) and <italic><tp:taxon-name>Amphidasis clorinda</tp:taxon-name></italic> (female holotype known only) are all females of <italic><tp:taxon-name>Amphidasis erilda</tp:taxon-name></italic>. The external and genital features of <italic><tp:taxon-name>Amphidasis erilda</tp:taxon-name></italic>, on the other hand, turned out to be almost identical or fall within the range of variation of <italic><tp:taxon-name>Biston falcata</tp:taxon-name></italic>. Thus we treat <italic><tp:taxon-name>Biston emarginaria</tp:taxon-name></italic>, <italic><tp:taxon-name>Amphidasis erilda</tp:taxon-name></italic>, <italic><tp:taxon-name>Amphidasis clorinda</tp:taxon-name></italic> as junior synonyms of <italic><tp:taxon-name>Biston falcata</tp:taxon-name></italic>. <italic><tp:taxon-name>Biston erilda satura</tp:taxon-name></italic>, as described by Wehrli (1941), is treated as a valid subspecies, but has be combined newly with <italic><tp:taxon-name>Biston falcata</tp:taxon-name></italic>, as explained above. Thus, two Chinese subspecies of <italic><tp:taxon-name>Biston falcata</tp:taxon-name></italic> are <italic><tp:taxon-name>Biston falcata falcata</tp:taxon-name></italic> (Warren, 1893) and <italic><tp:taxon-name>Biston falcata satura</tp:taxon-name></italic> (Wehrli, 1941). In China, the former is distributed in Sichuan, Yunnan and Tibet (<xref ref-type="fig" rid="F5">Figs 46, 48–51</xref>, <xref ref-type="fig" rid="F10">84–86</xref>, <xref ref-type="fig" rid="F13">112</xref>, <xref ref-type="fig" rid="F16">125,126</xref>), the latter is distributed in Shaanxi, Ningxia and Gansu (<xref ref-type="fig" rid="F5">Figs 47, 52, 53</xref>, <xref ref-type="fig" rid="F10">87, 88</xref>, <xref ref-type="fig" rid="F13">113</xref>, <xref ref-type="fig" rid="F16">127</xref>). There are some intraspecific variations between individuals of <italic><tp:taxon-name>Biston falcata</tp:taxon-name></italic>, for example, in the the male genitalia, the apical part of the valva varies from broad to narrow in the same region, such as Gansu (<xref ref-type="fig" rid="F10">Figs 87, 88</xref>) and Tibet (<xref ref-type="fig" rid="F10">Figs 85, 86</xref>); in the female genitalia, the signum usually consists of two small separate sclerotized patches, sometimes there is only one signum or the signum is very tiny, and the position of the signum is variable individually.
                    </p></tp:treatment-sec><tp:treatment-sec><!--Section generated to contain objects referenced in tp:taxon-treatment.--><fig id="F5" position="float" orientation="portrait"><label>Figures 43–55.</label><caption><p>Adults of <italic><tp:taxon-name>Biston</tp:taxon-name></italic>. <bold>43</bold> <italic><tp:taxon-name>Biston brevipennata</tp:taxon-name></italic>, male <bold>44</bold>–<bold>45</bold> <italic><tp:taxon-name>Biston quercii</tp:taxon-name></italic>. <bold>44</bold> female (holotype) <bold>45</bold> male <bold>46</bold>–<bold>53</bold> <italic><tp:taxon-name>Biston falcata</tp:taxon-name></italic>. <bold>46</bold> male (holotype of <italic><tp:taxon-name>Amphidasis erilda</tp:taxon-name></italic>) <bold>47</bold> male (holotype of <italic><tp:taxon-name>Biston erilda satura</tp:taxon-name></italic>) <bold>48</bold> female (holotype of <italic><tp:taxon-name>Biston emarginaria</tp:taxon-name></italic>) <bold>49 </bold>female (holotype of <italic><tp:taxon-name>Amphidasis clorinda</tp:taxon-name></italic>) <bold>50</bold> male (Lijiang, Yunnan) <bold>5</bold>1 female (Gyirong, Tibet) <bold>52 </bold>male (Zhouqu, Gansu) <bold>53</bold> female (Zhouqu, Gansu). Scale bar = 1 cm.</p></caption><graphic xmlns:xlink="http://www.w3.org/1999/xlink" xlink:href="ZooKeys-139-045-g005.jpg" position="float" orientation="portrait" xlink:type="simple"/></fig><fig id="F10" position="float" orientation="portrait"><label>Figures 82–88.</label><caption><p>Male genitalia of <italic><tp:taxon-name>Biston</tp:taxon-name></italic>. <bold>82</bold> <italic><tp:taxon-name>Biston brevipennata</tp:taxon-name></italic> <bold>83</bold> <italic><tp:taxon-name>Biston quercii</tp:taxon-name></italic> <bold>84–88</bold>. <italic><tp:taxon-name>Biston falcata</tp:taxon-name></italic> <bold>84</bold> <italic><tp:taxon-name>Biston falcata falcata</tp:taxon-name></italic> (holotype of <italic><tp:taxon-name>Amphidasis erilda</tp:taxon-name></italic>) <bold>85</bold> <italic><tp:taxon-name>Biston falcata</tp:taxon-name></italic> <italic>falcata</italic> (Nyalam, Tibet) <bold>86</bold> <italic><tp:taxon-name>Biston falcata falcata </tp:taxon-name></italic>(Mainling, Tibet) <bold>87</bold> <italic><tp:taxon-name>Biston falcata satura </tp:taxon-name></italic>(Zhouqu, Gansu) <bold>88</bold> <italic><tp:taxon-name>Biston falcata satura</tp:taxon-name></italic> (Shalin, Gansu). Scale bar = 1 mm.</p></caption><graphic xmlns:xlink="http://www.w3.org/1999/xlink" xlink:href="ZooKeys-139-045-g010.jpg" position="float" orientation="portrait" xlink:type="simple"/></fig><fig id="F13" position="float" orientation="portrait"><label>Figures 105–116.</label><caption><p>Aedeagus of <italic><tp:taxon-name>Biston</tp:taxon-name></italic>. <bold>105</bold> <italic><tp:taxon-name>Biston bengaliaria</tp:taxon-name></italic> <bold>106</bold> <italic><tp:taxon-name>Biston pustulata</tp:taxon-name></italic> <bold>107</bold> <italic><tp:taxon-name>Biston suppressaria</tp:taxon-name></italic> <bold>108</bold> <italic><tp:taxon-name>Biston regalis</tp:taxon-name></italic> <bold>109</bold> <italic><tp:taxon-name>Biston brevipennata</tp:taxon-name></italic> <bold>110</bold> <italic><tp:taxon-name>Biston quercii</tp:taxon-name></italic> <bold>111</bold> <italic><tp:taxon-name>Biston falcata falcata</tp:taxon-name></italic> (holotype of <italic><tp:taxon-name>Amphidasis erilda</tp:taxon-name></italic>) <bold>112</bold> <italic><tp:taxon-name>Biston falcata falcata</tp:taxon-name></italic> <bold>113</bold> <italic><tp:taxon-name>Biston falcata satura</tp:taxon-name></italic> <bold>114</bold> <italic><tp:taxon-name>Biston thibetaria</tp:taxon-name></italic> <bold>115</bold> <italic><tp:taxon-name>Biston panterinaria panterinaria</tp:taxon-name></italic> <bold>116</bold> <italic><tp:taxon-name>Biston panterinaria exanthemata</tp:taxon-name></italic>.Scale bar = 1 mm.</p></caption><graphic xmlns:xlink="http://www.w3.org/1999/xlink" xlink:href="ZooKeys-139-045-g013.jpg" position="float" orientation="portrait" xlink:type="simple"/></fig><fig id="F16" position="float" orientation="portrait"><label>Figures 125–128.</label><caption><p>Female genitalia of <italic><tp:taxon-name>Biston</tp:taxon-name></italic> and enlarged view of signum. <bold>125</bold> <italic><tp:taxon-name>Biston falcata</tp:taxon-name></italic> <italic>falcata</italic> (Diqing, Yunnan) <bold>126</bold> <italic><tp:taxon-name>Biston falcata</tp:taxon-name></italic> <italic>falcata</italic> (Gyirong, Tibet) <bold>127</bold> <italic><tp:taxon-name>Biston falcata</tp:taxon-name></italic> <italic>satura</italic> (Zhouqu, Gansu) <bold>128</bold> <italic><tp:taxon-name>Biston thibetaria</tp:taxon-name></italic>. Scale bar for female genitalia = 1 mm. (s = signum)</p></caption><graphic xmlns:xlink="http://www.w3.org/1999/xlink" xlink:href="ZooKeys-139-045-g016.jpg" position="float" orientation="portrait" xlink:type="simple"/></fig></tp:treatment-sec><ref-list><ref id="B79"><mixed-citation xmlns:xlink="http://www.w3.org/1999/xlink" xlink:type="simple"><person-group><name name-style="western"><surname>Warren</surname><given-names>W</given-names></name></person-group> (<year>1893</year>)<article-title> On new genera and species of moths of the family Geometridae from India, in the collection of H. J. Elwes.</article-title><source>Proceedings of the Zoological Society of London </source><volume>1893</volume>: <fpage>341</fpage>-<lpage>434</lpage>.</mixed-citation></ref><ref id="B12"><mixed-citation xmlns:xlink="http://www.w3.org/1999/xlink" xlink:type="simple"><person-group><name name-style="western"><surname>Hampson</surname><given-names>GF</given-names></name></person-group> (<year>1895</year>)<source> The Fauna of British India including Ceylon and Burma (Moths). Vol. 3, Taylor and Francis, London, xxviii+546 pp.
</source></mixed-citation></ref><ref id="B39"><mixed-citation xmlns:xlink="http://www.w3.org/1999/xlink" xlink:type="simple"><person-group><name name-style="western"><surname>Leech</surname><given-names>LH</given-names></name></person-group> (<year>1897</year>)<source> On Lepidoptera Heterocera from China, Japan and Corea. Annals and Magazine of Natural History (6) 19: 297–349, 414–463. </source><ext-link ext-link-type="uri" xlink:href="http://dx.doi.org/10.1080/00222939708680542" xlink:type="simple">doi: 10.1080/00222939708680542</ext-link></mixed-citation></ref><ref id="B49"><mixed-citation xmlns:xlink="http://www.w3.org/1999/xlink" xlink:type="simple"><person-group><name name-style="western"><surname>Oberthür</surname><given-names>C</given-names></name></person-group> (<year>1910</year>)<article-title> Explication des planches publiées dans la IVe livraison des Études de Lépidoptères comparée.</article-title><source>Études de Lépidoptérologie compare </source><volume>4</volume>: <fpage>665</fpage>-<lpage>682</lpage>.</mixed-citation></ref><ref id="B50"><mixed-citation xmlns:xlink="http://www.w3.org/1999/xlink" xlink:type="simple"><person-group><name name-style="western"><surname>Parsons</surname><given-names>MS</given-names></name><name name-style="western"><surname>Scoble</surname><given-names>MJ</given-names></name><name name-style="western"><surname>Honey</surname><given-names>MR</given-names></name><name name-style="western"><surname>Pitkin</surname><given-names>LM</given-names></name><name name-style="western"><surname>Pitkin</surname><given-names>BR</given-names></name></person-group> (<year>1999</year>)<article-title> The catalogue.</article-title> In: <person-group><name name-style="western"><surname>Scoble</surname><given-names>MJ</given-names></name></person-group> (<role>Ed</role>). <issue-title>Geometrid moths of the world: a Catalogue (Lepidoptera, Geometridae).</issue-title><source>CSIRO, Collingwood</source>: <fpage>1</fpage>-<lpage>1016</lpage>.</mixed-citation></ref></ref-list></tp:taxon-treatment>
