# Supplementary material for: A review of Biston Leach, 1815 (Lepidoptera, Geometridae, Ennominae) from China, with description of one new species
Source: Zookeys. 2011 Oct 25;(139):45–96. doi: 10.3897/zookeys.139.1308 (PMC3260909; doi:10.3897/zookeys.139.1308)
Supplement: XML Treatment for Biston perclara [file zookeys.139.1308-treatment16.xml]

<!DOCTYPE tp:taxon-treatment
  PUBLIC "-//TaxonX//DTD Taxonomic Treatment Publishing DTD v0 20100105//EN" "tax-treatment-NSO.dtd">
<tp:taxon-treatment xmlns:tp="http://www.plazi.org/taxpub"><tp:treatment-meta><mixed-citation publication-type="journal"><person-group><name><surname>Jiang</surname><given-names>Nan</given-names></name><name><surname>Xue</surname><given-names>Dayong</given-names></name><name><surname>Han</surname><given-names>Hongxiang</given-names></name></person-group><article-title>A review of <italic>Biston</italic> Leach, 1815 (Lepidoptera, Geometridae, Ennominae) from China, with description of one new species
                </article-title><source>Zookeys</source><day>25</day><month>10</month><year>2011</year><volume>2011</volume><issue>139</issue><fpage>45</fpage><lpage>96</lpage><pub-id pub-id-type="doi">10.3897/zookeys.139.1308</pub-id></mixed-citation></tp:treatment-meta><tp:nomenclature><tp:taxon-name>
                        <tp:taxon-name-part taxon-name-part-type="genus">Biston</tp:taxon-name-part>
                        <tp:taxon-name-part taxon-name-part-type="species">perclara</tp:taxon-name-part>
                    <object-id xmlns:xlink="http://www.w3.org/1999/xlink" xlink:type="simple">http://species-id.net/wiki/Biston_perclara</object-id>
                    </tp:taxon-name><tp:taxon-authority>(Warren, 1899)</tp:taxon-authority><xref ref-type="fig" rid="F5">Fig. 54</xref><tp:nomenclature-citation-list><tp:nomenclature-citation><tp:taxon-name>Blepharoctenia perclara</tp:taxon-name><comment><xref ref-type="bibr" rid="B82">Warren, 1899</xref>, <italic>Novit. zool</italic>., 6: 49. Holotype ♂, China: Taiwan, Keelung. (BMNH)
                        </comment></tp:nomenclature-citation><tp:nomenclature-citation><tp:taxon-name>Cusiala bengaliaria cerea</tp:taxon-name><comment>Bastelberger, 1909, <italic>Dt. ent. Z. Iris</italic>, 22: 177. Holotype ♀, China: Taiwan. (Synonymized by <xref ref-type="bibr" rid="B57">Prout (1914)</xref>)
                        </comment></tp:nomenclature-citation><tp:nomenclature-citation><tp:taxon-name>Epamraica bilineata</tp:taxon-name><comment><xref ref-type="bibr" rid="B42">Matsumura, 1910</xref>, <italic>Thousand Insects Japan</italic>, (Suppl.) 2: 130, pl. 28, fig. 1. Syntypes ♀, Japan; China: Taiwan. (Synonymized by <xref ref-type="bibr" rid="B57">Prout (1914)</xref>)
                        </comment></tp:nomenclature-citation><tp:nomenclature-citation><tp:taxon-name>Biston perclara</tp:taxon-name><comment>: <xref ref-type="bibr" rid="B57">Prout, 1914</xref>, <italic>Ent. Mitt</italic>., Berlin 3: 264.
                        </comment></tp:nomenclature-citation></tp:nomenclature-citation-list></tp:nomenclature><tp:treatment-sec sec-type="Diagnosis"><title>Diagnosis.</title><p>The external characters of this species are similar to those of <italic><tp:taxon-name>Biston thibetaria</tp:taxon-name></italic> as follows: the forewing antemedial line and the postmedial lines of both wings are black and thick; black patches are present distally of the forewing postmedial line between M<sub>1</sub> and M<sub>3</sub>, reaching the outer margin; another smaller black patch is present distally of the forewing postmedial line below M<sub>3</sub>. But in this species the broad bands placed basally of the antemedial line of the forewing and distally of the postmedial lines of<!--PageBreak--><!--PageBreak--> both wings are pale yellow and indistinct, whereas they are yellowish green and distinct in <italic><tp:taxon-name>Biston thibetaria</tp:taxon-name></italic>; the discal spots of both wings are less distinct or have completely vanished; the forewing postmedial line is straight between CuA<sub>2</sub> and 1A + 2A, while it is slightly excurved in <italic><tp:taxon-name>Biston thibetaria</tp:taxon-name></italic>. The male genitalia of the species are almost identical to those of <italic><tp:taxon-name>Biston thibetaria.</tp:taxon-name></italic> But the median process of the gnathos of the species is truncate apically and the incision of posterior margin of the juxta is less deep.
                    </p></tp:treatment-sec><tp:treatment-sec sec-type="Material examined"><title>Material examineds.</title><p><bold>CHINA, Taiwan</bold>(ZFMK): Hueison Forest, Nantou, 570–800 m, 28–29.IX.1992, coll. F. Aulombard and J. Plante, 1♂. A large series from different localities of Taiwan in coll. ZFMK.
                    </p></tp:treatment-sec><tp:treatment-sec sec-type="Distribution"><title>Distribution.</title><p>China (Taiwan), Japan.</p></tp:treatment-sec><tp:treatment-sec><!--Section generated to contain objects referenced in tp:taxon-treatment.--><fig id="F5" position="float" orientation="portrait"><label>Figures 43–55.</label><caption><p>Adults of <italic><tp:taxon-name>Biston</tp:taxon-name></italic>. <bold>43</bold> <italic><tp:taxon-name>Biston brevipennata</tp:taxon-name></italic>, male <bold>44</bold>–<bold>45</bold> <italic><tp:taxon-name>Biston quercii</tp:taxon-name></italic>. <bold>44</bold> female (holotype) <bold>45</bold> male <bold>46</bold>–<bold>53</bold> <italic><tp:taxon-name>Biston falcata</tp:taxon-name></italic>. <bold>46</bold> male (holotype of <italic><tp:taxon-name>Amphidasis erilda</tp:taxon-name></italic>) <bold>47</bold> male (holotype of <italic><tp:taxon-name>Biston erilda satura</tp:taxon-name></italic>) <bold>48</bold> female (holotype of <italic><tp:taxon-name>Biston emarginaria</tp:taxon-name></italic>) <bold>49 </bold>female (holotype of <italic><tp:taxon-name>Amphidasis clorinda</tp:taxon-name></italic>) <bold>50</bold> male (Lijiang, Yunnan) <bold>5</bold>1 female (Gyirong, Tibet) <bold>52 </bold>male (Zhouqu, Gansu) <bold>53</bold> female (Zhouqu, Gansu). Scale bar = 1 cm.</p></caption><graphic xmlns:xlink="http://www.w3.org/1999/xlink" xlink:href="ZooKeys-139-045-g005.jpg" position="float" orientation="portrait" xlink:type="simple"/></fig></tp:treatment-sec><ref-list><ref id="B82"><mixed-citation xmlns:xlink="http://www.w3.org/1999/xlink" xlink:type="simple"><person-group><name name-style="western"><surname>Warren</surname><given-names>W</given-names></name></person-group> (<year>1899</year>)<article-title> New species and genera of the families Drepanulidae, Thyrididae, Uraniidae, Epiplemidae, and Geometridae from the Old-World Regions.</article-title><source>Novitates Zoologicae </source><volume>6</volume>: <fpage>1</fpage>-<lpage>66</lpage>.</mixed-citation></ref><ref id="B57"><mixed-citation xmlns:xlink="http://www.w3.org/1999/xlink" xlink:type="simple"><person-group><name name-style="western"><surname>Prout</surname><given-names>LB</given-names></name></person-group> (<year>1914</year>)<source> Sauter’s Formosa-Ausbeute. Geometridae (Lepidoptera). Entomologische Mitteilungen 3 (7/8): 236–249, 259–273.
</source></mixed-citation></ref><ref id="B42"><mixed-citation xmlns:xlink="http://www.w3.org/1999/xlink" xlink:type="simple"><person-group><name name-style="western"><surname>Matsumura</surname><given-names>S</given-names></name></person-group> (<year>1910</year>)<source> A Thousand Insects of Japan. Supplement 2, Keiseisha, Tokyo, 144 pp, pis 17–29.
</source></mixed-citation></ref></ref-list></tp:taxon-treatment>
