# Supplementary material for: A review of Biston Leach, 1815 (Lepidoptera, Geometridae, Ennominae) from China, with description of one new species
Source: Zookeys. 2011 Oct 25;(139):45–96. doi: 10.3897/zookeys.139.1308 (PMC3260909; doi:10.3897/zookeys.139.1308)
Supplement: XML Treatment for Biston thibetaria [file zookeys.139.1308-treatment17.xml]

<!DOCTYPE tp:taxon-treatment
  PUBLIC "-//TaxonX//DTD Taxonomic Treatment Publishing DTD v0 20100105//EN" "tax-treatment-NSO.dtd">
<tp:taxon-treatment xmlns:tp="http://www.plazi.org/taxpub"><tp:treatment-meta><mixed-citation publication-type="journal"><person-group><name><surname>Jiang</surname><given-names>Nan</given-names></name><name><surname>Xue</surname><given-names>Dayong</given-names></name><name><surname>Han</surname><given-names>Hongxiang</given-names></name></person-group><article-title>A review of <italic>Biston</italic> Leach, 1815 (Lepidoptera, Geometridae, Ennominae) from China, with description of one new species
                </article-title><source>Zookeys</source><day>25</day><month>10</month><year>2011</year><volume>2011</volume><issue>139</issue><fpage>45</fpage><lpage>96</lpage><pub-id pub-id-type="doi">10.3897/zookeys.139.1308</pub-id></mixed-citation></tp:treatment-meta><tp:nomenclature><tp:taxon-name>
                        <tp:taxon-name-part taxon-name-part-type="genus">Biston</tp:taxon-name-part>
                        <tp:taxon-name-part taxon-name-part-type="species">thibetaria</tp:taxon-name-part>
                    <object-id xmlns:xlink="http://www.w3.org/1999/xlink" xlink:type="simple">http://species-id.net/wiki/Biston_thibetaria</object-id>
                    </tp:taxon-name><tp:taxon-authority>(Oberthür, 1886)</tp:taxon-authority><xref ref-type="fig" rid="F5">Figs 55-</xref><xref ref-type="fig" rid="F6">57</xref><xref ref-type="fig" rid="F11">89</xref><xref ref-type="fig" rid="F13">114</xref><xref ref-type="fig" rid="F16">128</xref><tp:nomenclature-citation-list><tp:nomenclature-citation><tp:taxon-name>Amphidasys thibetaria</tp:taxon-name><comment><xref ref-type="bibr" rid="B48">Oberthür, 1886</xref>, <italic>Études ent</italic>., 11: 32, pl. 5, fig. 30. Holotype ♀, China: Sichuan (?), Châpa. (ZFMK)
                        </comment></tp:nomenclature-citation><tp:nomenclature-citation><tp:taxon-name>Buzura thibetaria</tp:taxon-name><comment>: <xref ref-type="bibr" rid="B56">Prout, 1915</xref>, <italic>in </italic>Seitz, <italic>Macrolepid. World</italic>, 4: 360, pl. 19: h.
                        </comment></tp:nomenclature-citation><tp:nomenclature-citation><tp:taxon-name>Buzura (Blepharoctenia) thibetaria</tp:taxon-name><comment>: <xref ref-type="bibr" rid="B83">Wehrli, 1941</xref>, <italic>in</italic> Seitz, <italic>Gross-Schmett. Erde</italic>, 4 (Suppl.): 436.
                        </comment></tp:nomenclature-citation><tp:nomenclature-citation><tp:taxon-name>Biston thibetaria</tp:taxon-name><comment>: <xref ref-type="bibr" rid="B50">Parsons et al., 1999</xref>, <italic>Geometrid Moths of the World, a Catalogue</italic>, 1: 88.
                        </comment></tp:nomenclature-citation></tp:nomenclature-citation-list></tp:nomenclature><tp:treatment-sec sec-type="Diagnosis"><title>Diagnosis.</title><p>This species is very distinct and is easily recognizable by the thick black lines and yellowish green bands placed basally of the antemedial line of the forewing and distally of the postmedial lines of both wings, the large, black ringed and pale-centred discal spots on both wings, as well as the black-belted abdomen and the fresh yellow anal tuft. The male genitalia of <italic><tp:taxon-name>Biston thibetaria</tp:taxon-name></italic> are close to those of <italic><tp:taxon-name>Biston panterinaria</tp:taxon-name></italic>: the apex of the uncus is bifurcated and about four-fifths as long as the basal width; the median process of the gnathos is short and round apically; the valva is broad basally and narrow apically; the ventral margin of the valva is slightly sinuous; the juxta has a deep incision at the middle on the posterior margin; the cornutus is stick-like; a narrow sclerotized band is present on lateral side of the aedeagus. But it can be distinguished from that species by the strongly rounded basal half of the valva. The female genitalia of the species are close to those of <italic><tp:taxon-name>Biston panterinaria</tp:taxon-name></italic> as follows: the ostium bursae is weakly sclerotized; the ductus bursae is very short; the corpus bursae is curved medially, striated in the posterior half and enlarged at tip; the signum is oval and with marginal spines. It differs in having an oval lamella postvaginalis, which is absent in <italic><tp:taxon-name>Biston panterinaria</tp:taxon-name></italic>.
                    </p></tp:treatment-sec><tp:treatment-sec sec-type="Material examined"><title>Material examineds.</title><p><bold>CHINA, Sichuan </bold>(ZFMK): Sichuan (?), Châpa, 1♂(Syntype). <bold>Hubei</bold> (IZCAS): Shennongjia, 600–700 m, 17–18.VII., 2.VIII.1998, coll. Ye Chanjuan, 3♂; Xingshan, Longmenhe, 730–1350 m, VI–VII.1993, coll. Song Shimei et al., 11♂1♀; Zigui, Jiulingtou, 220–250 m, 25.VII.1993, coll. Song Shimei, 2♂; <!--PageBreak-->Badong, 19.V.1989, 1♂; Hefeng, 650 m, 29.V.1989, coll. Li Wei, 1♂; Lichuan, Xingdoushan, 860 m, 6.VII.1989, coll. Li Wei, 1♂; Xianfeng, 800 m, 2.VI.1989, coll. Li Wei, 1♀. <bold>Hunan</bold> (IZCAS): Tianpingshan, 12.VIII.1981, 1♂. <bold>Fujian</bold> (IZCAS): Mt. Wuyi, Sangang, 7.VII.1982, coll. Wang Linyao, 1♂. <bold>Guangxi</bold> (IZCAS): Longsheng, 10–13.VI.1980, coll. Song Shimei and Wang Linyao, 4♂. <bold>Sichuan</bold> (IZCAS): Barkam, 2600 m, 21.VIII.1983, coll. Chai Huaicheng, 1♂; Luding, Moxi, 600–1900 m, 11–17.VI.1983, coll. Chai Huaicheng and Wang Shuyong, 3♂; Luding, Guzanjiangju, 1635 m, 21.V.2009, coll. Liang Hongbin and Wang Zhiliang, 1♂2♀; Batang, 1975, 9♂; Dukou, Pingdi, 5–22.VI.1987, coll. Zhang Baolin, 13♂; Huili, 23–29.VII.1974, coll. Han Yinheng, 2♂1♀; Yanyuan, Jinhe, 1230 m, 28.VI.1984, coll. Chen Yixin, 1♂. <bold>Guizhou</bold> (IZCAS): Meiyun, 6.IV.1978, coll. Xia Huai’en, 1♀. <bold>Yunnan</bold> (IZCAS): Lijiang, 22–23.V.1980, 7♂1♀; Lijiang, Yushuizhai, 2680 m, 21.VI.2009, coll. Qi Feng, 1♂; Qujing, 3–20.VII.1982, coll. Wang Linyao and Song Shimei, 4♂; Luoci, 21.VI.1982, coll. Song Shimei, 1♂; Yongsheng, Liude, 2250m, 9.VII.1984, coll. Liu Dayun, 1♂. More material from Hubei, Sichuan, Yunnan, Tibet in coll. ZFMK.
                    </p></tp:treatment-sec><tp:treatment-sec sec-type="Distribution"><title>Distribution.</title><p>China (Henan, Zhejiang, Hubei, Hunan, Fujian, Guangxi, Sichuan, Guizhou, Yunnan, Tibet).</p></tp:treatment-sec><tp:treatment-sec sec-type="Remarks"><title>Remarks.</title><p>The female which <xref ref-type="bibr" rid="B48">Oberthür (1886</xref>, pl. 5, fig.30) figured, is generally considered to be the holotype of <italic>thibetaria</italic>. However, he indirectly mentioned a larger number of specimens in his original description, by writing: “some specimens have the wings crossed by curved medial lines which cut through the discoidal spots” (translated from French). The female is part of the ZFMK collection, as already mentioned by <xref ref-type="bibr" rid="B83">Wehrli (1941)</xref>, but all other syntypes are not. It is well possible that they have been transferred to The Natural History Museum, London, which keeps a large part of the Charles Oberthür collection. If these specimens will be found existing, the female will lose its holotype status. Eight specimens of <italic>thibetaria</italic> from several Sichuan localities in the ZFMK collection bearing the typical printed labels of Oberthür have been collected later, in the years following the description of <italic>thibetaria</italic>, thus they do not belong to the syntype series.
                    </p><fig id="F6" position="float" orientation="portrait"><label>Figures 54–63.</label><caption><p>Adults of <italic><tp:taxon-name>Biston</tp:taxon-name></italic>. <bold>54</bold> <italic><tp:taxon-name>Biston perclara</tp:taxon-name></italic>, male <bold>55</bold>–<bold>57</bold> <italic><tp:taxon-name>Biston thibetaria</tp:taxon-name></italic>. <bold>55</bold> male (syntype) <bold>56</bold> male <bold>57</bold> female <bold>58</bold>–<bold>63</bold> <italic><tp:taxon-name>Biston panterinaria panterinaria</tp:taxon-name></italic>. <bold>58</bold> male (syntype of <italic><tp:taxon-name>Culcula</tp:taxon-name></italic> <italic>panterinaria lienpingensis</italic>) <bold>59</bold> female (syntype of <italic><tp:taxon-name>Culcula panterinaria szechuanensis</tp:taxon-name></italic>) <bold>60</bold> male (Dayu, Jiangxi) <bold>61</bold> male (Jiulianshan, Jiangxi) <bold>62</bold> male (Shixing, Guangdong) <bold>63</bold> male (Pengshui, Sichuan). Scale bar = 1 cm.</p></caption><graphic xmlns:xlink="http://www.w3.org/1999/xlink" xlink:href="ZooKeys-139-045-g006.jpg" position="float" orientation="portrait" xlink:type="simple"/></fig><fig id="F7" position="float" orientation="portrait"><label>Figures 64–69.</label><caption><p>Adults of <italic><tp:taxon-name>Biston</tp:taxon-name></italic>. <bold>64</bold>–<bold>65</bold> <italic><tp:taxon-name>Biston panterinaria panterinaria</tp:taxon-name></italic>. <bold>64</bold> female (Fangshan, Beijing) <bold>65</bold> female (Yingtaogou, Beijing); <bold>66</bold>–<bold>69</bold> <italic><tp:taxon-name>Biston panterinaria exanthemata</tp:taxon-name></italic>. <bold>66</bold> male <bold>67</bold> ditto, underside <bold>68</bold> female <bold>69</bold> ditto, underside. Scale bar = 1 cm.</p></caption><graphic xmlns:xlink="http://www.w3.org/1999/xlink" xlink:href="ZooKeys-139-045-g007.jpg" position="float" orientation="portrait" xlink:type="simple"/></fig><fig id="F8" position="float" orientation="portrait"><label>Figures 70–75.</label><caption><p>Male genitalia of <italic><tp:taxon-name>Biston</tp:taxon-name></italic>. <bold>70</bold> <italic><tp:taxon-name>Biston melacron</tp:taxon-name></italic> <bold>71</bold> <italic><tp:taxon-name>Biston marginata</tp:taxon-name></italic> <bold>72</bold> <italic><tp:taxon-name>Biston thoracicaria</tp:taxon-name></italic> <bold>73</bold> <italic><tp:taxon-name>Biston betularia parva</tp:taxon-name></italic> <bold>74</bold> <italic><tp:taxon-name>Biston betularia nepalensis</tp:taxon-name></italic> <bold>75</bold> <italic><tp:taxon-name>Biston robustum</tp:taxon-name></italic>. Scale bar = 1 mm.</p></caption><graphic xmlns:xlink="http://www.w3.org/1999/xlink" xlink:href="ZooKeys-139-045-g008.jpg" position="float" orientation="portrait" xlink:type="simple"/></fig><fig id="F9" position="float" orientation="portrait"><label>Figures 76–81.</label><caption><p>Male genitalia of <italic><tp:taxon-name>Biston</tp:taxon-name></italic>. <bold>76</bold> <italic><tp:taxon-name>Biston mediolata</tp:taxon-name></italic>sp. n. <bold>77</bold> <italic><tp:taxon-name>Biston contectaria</tp:taxon-name></italic> <bold>78</bold> <italic><tp:taxon-name>Biston bengaliaria</tp:taxon-name></italic> <bold>79</bold> <italic><tp:taxon-name>Biston pustulata</tp:taxon-name></italic> <bold>80</bold> <italic><tp:taxon-name>Biston suppressaria</tp:taxon-name></italic> <bold>81</bold> <italic><tp:taxon-name>Biston regalis</tp:taxon-name></italic>. Scale bar = 1 mm.</p></caption><graphic xmlns:xlink="http://www.w3.org/1999/xlink" xlink:href="ZooKeys-139-045-g009.jpg" position="float" orientation="portrait" xlink:type="simple"/></fig></tp:treatment-sec><tp:treatment-sec><!--Section generated to contain objects referenced in tp:taxon-treatment.--><fig id="F5" position="float" orientation="portrait"><label>Figures 43–55.</label><caption><p>Adults of <italic><tp:taxon-name>Biston</tp:taxon-name></italic>. <bold>43</bold> <italic><tp:taxon-name>Biston brevipennata</tp:taxon-name></italic>, male <bold>44</bold>–<bold>45</bold> <italic><tp:taxon-name>Biston quercii</tp:taxon-name></italic>. <bold>44</bold> female (holotype) <bold>45</bold> male <bold>46</bold>–<bold>53</bold> <italic><tp:taxon-name>Biston falcata</tp:taxon-name></italic>. <bold>46</bold> male (holotype of <italic><tp:taxon-name>Amphidasis erilda</tp:taxon-name></italic>) <bold>47</bold> male (holotype of <italic><tp:taxon-name>Biston erilda satura</tp:taxon-name></italic>) <bold>48</bold> female (holotype of <italic><tp:taxon-name>Biston emarginaria</tp:taxon-name></italic>) <bold>49 </bold>female (holotype of <italic><tp:taxon-name>Amphidasis clorinda</tp:taxon-name></italic>) <bold>50</bold> male (Lijiang, Yunnan) <bold>5</bold>1 female (Gyirong, Tibet) <bold>52 </bold>male (Zhouqu, Gansu) <bold>53</bold> female (Zhouqu, Gansu). Scale bar = 1 cm.</p></caption><graphic xmlns:xlink="http://www.w3.org/1999/xlink" xlink:href="ZooKeys-139-045-g005.jpg" position="float" orientation="portrait" xlink:type="simple"/></fig><fig id="F11" position="float" orientation="portrait"><label>Figures 89–94.</label><caption><p>Male genitalia of <italic><tp:taxon-name>Biston</tp:taxon-name></italic>. <bold>89</bold> <italic><tp:taxon-name>Biston thibetaria</tp:taxon-name></italic>; <bold>90</bold>–<bold>94</bold>. <italic><tp:taxon-name>Biston panterinaria panterinaria</tp:taxon-name></italic>. <bold>90</bold> From Sanpu, Beijing <bold>91</bold> From Dayu, Jiangxi <bold>92</bold> From Wuyanling, Taishun, Zhejiang <bold>93</bold> From Taiyuan, Pengshui, Sichuan <bold>94 </bold>From Chebaling, Shixing, Guangdong. Scale bar = 1 mm.</p></caption><graphic xmlns:xlink="http://www.w3.org/1999/xlink" xlink:href="ZooKeys-139-045-g011.jpg" position="float" orientation="portrait" xlink:type="simple"/></fig><fig id="F13" position="float" orientation="portrait"><label>Figures 105–116.</label><caption><p>Aedeagus of <italic><tp:taxon-name>Biston</tp:taxon-name></italic>. <bold>105</bold> <italic><tp:taxon-name>Biston bengaliaria</tp:taxon-name></italic> <bold>106</bold> <italic><tp:taxon-name>Biston pustulata</tp:taxon-name></italic> <bold>107</bold> <italic><tp:taxon-name>Biston suppressaria</tp:taxon-name></italic> <bold>108</bold> <italic><tp:taxon-name>Biston regalis</tp:taxon-name></italic> <bold>109</bold> <italic><tp:taxon-name>Biston brevipennata</tp:taxon-name></italic> <bold>110</bold> <italic><tp:taxon-name>Biston quercii</tp:taxon-name></italic> <bold>111</bold> <italic><tp:taxon-name>Biston falcata falcata</tp:taxon-name></italic> (holotype of <italic><tp:taxon-name>Amphidasis erilda</tp:taxon-name></italic>) <bold>112</bold> <italic><tp:taxon-name>Biston falcata falcata</tp:taxon-name></italic> <bold>113</bold> <italic><tp:taxon-name>Biston falcata satura</tp:taxon-name></italic> <bold>114</bold> <italic><tp:taxon-name>Biston thibetaria</tp:taxon-name></italic> <bold>115</bold> <italic><tp:taxon-name>Biston panterinaria panterinaria</tp:taxon-name></italic> <bold>116</bold> <italic><tp:taxon-name>Biston panterinaria exanthemata</tp:taxon-name></italic>.Scale bar = 1 mm.</p></caption><graphic xmlns:xlink="http://www.w3.org/1999/xlink" xlink:href="ZooKeys-139-045-g013.jpg" position="float" orientation="portrait" xlink:type="simple"/></fig><fig id="F16" position="float" orientation="portrait"><label>Figures 125–128.</label><caption><p>Female genitalia of <italic><tp:taxon-name>Biston</tp:taxon-name></italic> and enlarged view of signum. <bold>125</bold> <italic><tp:taxon-name>Biston falcata</tp:taxon-name></italic> <italic>falcata</italic> (Diqing, Yunnan) <bold>126</bold> <italic><tp:taxon-name>Biston falcata</tp:taxon-name></italic> <italic>falcata</italic> (Gyirong, Tibet) <bold>127</bold> <italic><tp:taxon-name>Biston falcata</tp:taxon-name></italic> <italic>satura</italic> (Zhouqu, Gansu) <bold>128</bold> <italic><tp:taxon-name>Biston thibetaria</tp:taxon-name></italic>. Scale bar for female genitalia = 1 mm. (s = signum)</p></caption><graphic xmlns:xlink="http://www.w3.org/1999/xlink" xlink:href="ZooKeys-139-045-g016.jpg" position="float" orientation="portrait" xlink:type="simple"/></fig></tp:treatment-sec><ref-list><ref id="B48"><mixed-citation xmlns:xlink="http://www.w3.org/1999/xlink" xlink:type="simple"><person-group><name name-style="western"><surname>Oberthür</surname><given-names>C</given-names></name></person-group> (<year>1886</year>)<article-title> Nouveaux Lépidoptères du Thibet.</article-title><source>Études d’Entomologie </source><volume>11</volume>: <fpage>13</fpage>-<lpage>38</lpage>.</mixed-citation></ref><ref id="B56"><mixed-citation xmlns:xlink="http://www.w3.org/1999/xlink" xlink:type="simple"><person-group><name name-style="western"><surname>Prout</surname><given-names>LB</given-names></name></person-group> (<year>1912–1916</year>)<source> The Palaearctic Geometrae. In: Seitz A (Ed) The Macrolepidoptera of the World. Vol. 4, Verlag A. Kernen, Stuttgart, 1–479, pls. 1–25.
</source></mixed-citation></ref><ref id="B83"><mixed-citation xmlns:xlink="http://www.w3.org/1999/xlink" xlink:type="simple"><person-group><name name-style="western"><surname>Wehrli</surname><given-names>E</given-names></name></person-group> (<year>1938–1954</year>)<source> Subfamilie: Geometrinae. In: Seitz A (Ed) Die Grossschmetterlinge der Erde. Vol. 4 (Supplement), Verlag A. Kernen, Stuttgart, 254–766, taf. 19–53.
</source></mixed-citation></ref><ref id="B50"><mixed-citation xmlns:xlink="http://www.w3.org/1999/xlink" xlink:type="simple"><person-group><name name-style="western"><surname>Parsons</surname><given-names>MS</given-names></name><name name-style="western"><surname>Scoble</surname><given-names>MJ</given-names></name><name name-style="western"><surname>Honey</surname><given-names>MR</given-names></name><name name-style="western"><surname>Pitkin</surname><given-names>LM</given-names></name><name name-style="western"><surname>Pitkin</surname><given-names>BR</given-names></name></person-group> (<year>1999</year>)<article-title> The catalogue.</article-title> In: <person-group><name name-style="western"><surname>Scoble</surname><given-names>MJ</given-names></name></person-group> (<role>Ed</role>). <issue-title>Geometrid moths of the world: a Catalogue (Lepidoptera, Geometridae).</issue-title><source>CSIRO, Collingwood</source>: <fpage>1</fpage>-<lpage>1016</lpage>.</mixed-citation></ref></ref-list></tp:taxon-treatment>
