# Supplementary material for: A review of Biston Leach, 1815 (Lepidoptera, Geometridae, Ennominae) from China, with description of one new species
Source: Zookeys. 2011 Oct 25;(139):45–96. doi: 10.3897/zookeys.139.1308 (PMC3260909; doi:10.3897/zookeys.139.1308)
Supplement: XML Treatment for Biston panterinaria [file zookeys.139.1308-treatment18.xml]

<!DOCTYPE tp:taxon-treatment
  PUBLIC "-//TaxonX//DTD Taxonomic Treatment Publishing DTD v0 20100105//EN" "tax-treatment-NSO.dtd">
<tp:taxon-treatment xmlns:tp="http://www.plazi.org/taxpub"><tp:treatment-meta><mixed-citation publication-type="journal"><person-group><name><surname>Jiang</surname><given-names>Nan</given-names></name><name><surname>Xue</surname><given-names>Dayong</given-names></name><name><surname>Han</surname><given-names>Hongxiang</given-names></name></person-group><article-title>A review of <italic>Biston</italic> Leach, 1815 (Lepidoptera, Geometridae, Ennominae) from China, with description of one new species
                </article-title><source>Zookeys</source><day>25</day><month>10</month><year>2011</year><volume>2011</volume><issue>139</issue><fpage>45</fpage><lpage>96</lpage><pub-id pub-id-type="doi">10.3897/zookeys.139.1308</pub-id></mixed-citation></tp:treatment-meta><tp:nomenclature><tp:taxon-name>
                        <tp:taxon-name-part taxon-name-part-type="genus">Biston</tp:taxon-name-part>
                        <tp:taxon-name-part taxon-name-part-type="species">panterinaria</tp:taxon-name-part>
                    <object-id xmlns:xlink="http://www.w3.org/1999/xlink" xlink:type="simple">http://species-id.net/wiki/Biston_panterinaria</object-id>
                    </tp:taxon-name><tp:taxon-authority>(Bremer &amp; Grey, 1853)</tp:taxon-authority><xref ref-type="fig" rid="F6">Figs 58-</xref><xref ref-type="fig" rid="F7">69</xref><xref ref-type="fig" rid="F11">90-</xref><xref ref-type="fig" rid="F12">96</xref><xref ref-type="fig" rid="F13">115, 116</xref><xref ref-type="fig" rid="F17">129, 130</xref><tp:nomenclature-citation-list><tp:nomenclature-citation><tp:taxon-name>Amphidasis panterinaria</tp:taxon-name><comment><xref ref-type="bibr" rid="B5">Bremer &amp; Grey, 1853</xref>, <italic>Beitr. Schmett.-Fauna nord. China</italic>: 21, pl. 10, fig. 1. Syntypes, China (north).
                        </comment></tp:nomenclature-citation><tp:nomenclature-citation><tp:taxon-name>Buzura abraxata</tp:taxon-name><comment><xref ref-type="bibr" rid="B39">Leech, 1889</xref>, <italic>Trans. ent. Soc. Lond</italic>., 1889 (1): 143, pl. 9, fig. 14. Syntype(s) ♀, China: Yangzee River, Kiukiang. (BMNH), syn. n.
                        </comment></tp:nomenclature-citation><tp:nomenclature-citation><tp:taxon-name>Culcula panterinaria lienpingensis</tp:taxon-name><comment><xref ref-type="bibr" rid="B83">Wehrli, 1939</xref>, <italic>in</italic> Seitz, <italic>Gross-Schmett. Erde</italic>, 4 (Suppl.): 266, pl. 20: b. Syntype(s), China: Guangdong, Lienping. (ZFMK), syn. n.
                        </comment></tp:nomenclature-citation><tp:nomenclature-citation><tp:taxon-name>Culcula panterinaria szechuanensis</tp:taxon-name><comment><xref ref-type="bibr" rid="B83">Wehrli, 1939</xref>, <italic>in</italic> Seitz, <italic>Gross-Schmett. Erde</italic>, 4 (Suppl.): 266, pl. 20: b. Syntype(s), China: Sichuan, Tien-Tsuen. (ZFMK), syn. n.
                        </comment></tp:nomenclature-citation><tp:nomenclature-citation><tp:taxon-name>Culcula panterinaria</tp:taxon-name><comment>: <xref ref-type="bibr" rid="B23">Inoue, 1946</xref>, <italic>Bull. Lepid. Soc. Japan</italic>,1 (2): 37.
                        </comment></tp:nomenclature-citation><tp:nomenclature-citation><tp:taxon-name>Biston panterinaria</tp:taxon-name><comment>: <xref ref-type="bibr" rid="B63">Sato, 1996</xref>, <italic>Trans. lepid. Soc. Japan</italic>, 47 (4): 223–236.
                        </comment></tp:nomenclature-citation></tp:nomenclature-citation-list></tp:nomenclature><tp:treatment-sec sec-type="Diagnosis"><title>Diagnosis.</title><p>This species is different from other congeners by mimicking the pattern of distasteful or poisonous species of the genus <italic><tp:taxon-name>Abraxas</tp:taxon-name></italic> Leach. The wings are white and scattered with pale grey markings, which are rarely present basally of the hindwing postmedial line; the base of the forewing is grey and has a large brown patch, accompanied by the yellowish brown antemedial line; the postmedial lines of both wings are yellow, narrow and protruding outwards between M<sub>1</sub> and M<sub>3</sub>, and diffused with dark brown oval patches; the discal spots of both wings are large pale grey dots; the discal spots on the underside of the wings are dark brown centrally. The diagnostic characters of genitalia can be seen in the previous species.
                    </p></tp:treatment-sec><tp:treatment-sec sec-type="Material examined"><title>Material examineds.</title><p><bold>CHINA, Kwangtung [Guangdong]</bold> (ZFMK): Lienping, 1♂ (Syntype of <italic><tp:taxon-name>Culcula</tp:taxon-name></italic> <italic>panterinaria lienpingensis</italic>). <bold>Sichuan </bold>(ZFMK): Tien-Tsuen, 1901, coll. native collectors (chasseurs indigènes de feu le P. Déjean), 1♂ (Syntype of <italic><tp:taxon-name>Culcula panterinaria szechuanensis</tp:taxon-name></italic>). <bold>Liaoning</bold> (IZCAS): Lingyuan, VI.1984, coll. <!--PageBreak-->Jin Laiwu, 1♂; Beipiao, VI.1984, coll. Liu Jin, 1♂; Dongling, 2♂. <bold>Beijing</bold> (IZCAS): Xiangshan, 9.VIII.1936, 1♂; Sanpu, 23.VIII.1972, coll. Zhang Baolin, 2♂; Fangshan, 26–29.VI.1972, coll. Zhang Baolin, 8♂1♀; Baihuashan, 30.VI.1972, 1♀; Pinggu, 9.VII.1975, 1♂; Jinshan, 17.VII.1988, 1♂; Jinshan, 6.VII.1990, 3♂; Huairou, 10.VII.1981, 1♂; Fengtai, 6.VII.1982, 1♂; Yingtaogou, 29.VI.1990, 1♀. <bold>Hebei</bold> (IZCAS): Zunhua, Dongling, 1♂. <bold>Shanxi</bold> (IZCAS): Taiyuan, 1♂. <bold>Shandong</bold> (IZCAS): Qufu, Shimensi, 17.VII.1980, 1♂. <bold>Henan</bold> (IZCAS): Linzhou, Shibanyan, 22.VII.2006, coll. Sun Hao, 1♂; Dengfeng, 8.VII.1981, 1♀; Baiyunshan, 1300 m, 13.VI.2001, coll. Shen Xiaocheng, 1♂; Baiyunshan, 1400 m, 26–28.VII.2003, coll. Zhang Dandan, 3♂; Baiyunshan, 1550m, 13–15.VIII.2008, coll. Song Wenhui, 1♂; Nanyang, Baotianman, 21.VI.2006, coll. Shen Xiaocheng, 1♂; Xinyang, Jigongshan, 250 m, 20–21.VII.2002, coll. Han Hongxiang, 1♂. <bold>Shaanxi</bold> (IZCAS): Dali, 10.VII.1981, 1♂; Ankang, 22.V.1981, 1♂; Changqing, Xihan, 9.V.1981, 1♂; Liuba, Miaotaizi, 1350m, 19–21.VII.1998, coll. Yao Jian and Zhu Chaodong, 20♂5♀; Foping, 890–900 m, 26–27.VI.1999, coll. Yao Jian, 1♂1♀. <bold>Ningxia</bold> (IZCAS):Jingyuan, Hongxia Linchang, 1998 m, 9.VII.2008, coll. Song Wenhui, 1♂. <bold>Gansu</bold> (IZCAS): Zhouqu, Shatan Linchang, 2350 m, 5.VII.1998, coll. Yuan Decheng, 1♂; Kangxian, Baiyunshan, 1250–1750 m, 12.VII.1998, coll. Wang Shuyong, 1♂; Kangxian, 1000–1400 m, 7–14.VII.1999, coll. Zhang Xuezhong et al., 10♂1♀. <bold>Anhui</bold> (IZCAS): Jiuhuashan, VII.1981, 1♂. <bold>Zhejiang</bold> (IZCAS): Moganshan, 11–12.V.1936, coll. O. Piel, 1♂1♀; Lin’an, VI.1981, 1♂; Tianmushan, 20–31.VII.1972, coll. Liu Youqiao et al., 11♂3♀; Lin’an, West Tianmushan, 400 m, 26–30.VII.2003, coll. Han Hongxiang and Xue Dayong, 18♂1♀; Hangzhou, 18.VII.1973, coll. Chen Ruijin, 1♂; Qingyuan, Fengyangshan, Datianping, 1290 m, 6–10.VIII.2003, coll. Han Hongxiang, 5♂; Taishun, Siqianzhen, 250–930 m, 31.VII.–4.VIII.2005, coll. Lang Songyun, 14♂. <bold>Hubei</bold> (IZCAS): Jingshan, 22.VII.1981, 1♂; Shennongjia, 950 m, 3–16.VII.1980, coll. Yu Peiyu, 8♂1♀; Shennongjia, 600–700 m, 17–20.VII.–7.VIII.1998, coll. Zhou Hongzhang et al., 11♂; Xingshan, Longmenhe, 1310 m, 17.VI.1993, coll. Li Wenzhu, 2♂; Xingshan, Xiaohekou, 700 m, 11.V.1994, coll. Li Wenzhu, 1♂; Lichuan, Xingdoushan, 800–860 m, 9.VI–23.VII.1989, coll. Li Wei and Yang Longlong, 19♂; Xianfeng, 800 m, 4.VI.1989, coll. Li Wei, 2♂; Hefeng, 1240 m, 28.VII.1989, coll. Li Wei, 1♂. <bold>Jiangxi</bold> (IZCAS): Fengxin, VIII.1980, 1♂; Yifeng, VIII.1979, 1♂; Jinggangshan, 2.VII.1975, coll. Zhang Baolin, 1♂; Jiulianshan, 27–31.VII.1975, coll. Song Shimei, 7♂; Doushui, 7.VII.1975, coll. Song Shimei, 1♂; Lushan, 27.VI–5.VII.1975, coll. Liu Youqiao, 1♂1♀; Dayu, 550 m, 15.VIII.1985, coll. Wang Ziqing, 1♂. <bold>Hunan</bold> (IZCAS):Yizhang, 27.VII.1981, 1♂; Yizhang, Mangshan, Senlin Gongyuan, 512–770 m, 13–15.VII.2008, coll. Chen Fuqiang, 1♂; Yongshun, Shanmuhe Linchang, 500–600 m, 3–5.VIII.1998, coll. Chen Yixin et al., 8♂4♀; Guidong, Sidu, 714 m, 9–12.VII.2008, coll. Chen Fuqiang, 1♂; Yanling, Taoyuandong, 631 m, 4–8.VII.2008, coll. Chen Fuqiang, 2♂; Anhua, 22.V.1981, 1♂; Guzhang, Gaowangjie, 850 m, 29.VII.1988, coll. Chen Yixin, 2♂; Fenghuang, 16.IX.1988, coll. Song Shimei, 1♂. <bold>Fujian</bold> (IZCAS): Mt. Wuyi, Sangang, 10.V–5.VI.1983, coll. Zhang Baolin et al., 13♂3♀; Mt. Wuyi, 500–700 m, 25–29.VII.2006, coll. Yang Chao et al.,<!--PageBreak--> 4♂; Mt. Wuyi, Sangang, 704 m, 11–14.VIII.2009, coll. Jiang Nan and Xue Dayong, 8♂; Ninghua, 9.VI.1980, 1♂; Sanming, 1.IX.1981, coll. Xiao Hu, 1♂; Jiangle, Longqishan, 200 m, 10.VIII.1991, coll. Song Shimei, 1♂; Shaxian, 3.IX.1979, coll. Lin Naiquan, 1♂. <bold>Guangdong</bold> (IZCAS): Dinghushan, 16–19.VII.1979, coll. Li Mingjia, 1♂; Luyuan, Nanling, 1020 m, 16–20.VII.2008, coll. Chen Fuqiang, 3♂; Shixing, Chebaling, 365–401 m, 22–26.VII.2008, coll. Chen Fuqiang, 15♂1♀. <bold>Hainan</bold> (IZCAS): Qiongzhong, Limuling, 620 m, 14–15.V.2007, coll. Han Hongxiang and Lang Songyun, 4♂; Baisha, Yinggeling, 434 m, 5.IV.2008, coll. Lang Songyun, 1♂; Baisha, Hongkan, Shuiku, 553 m, 3–5.V.2009, coll. Yan Keji, 2♂; Wuzhishan, 29.V.1997, coll. Mai Guoqing, 1♂; Wuzhishan, Shuiman, 730–900 m, 3.IV–9.V.2007, coll. Han Hongxiang and Lang Songyun, 3♂; Ledong, Jianfengling, Tianchi, 982 m, 23.XI.2008, coll. Li Jing, 1♂; Lingshui, Diaoluoshan, 920 m, 29–30.III.2008, coll. Lang Songyun, 4♂. <bold>Guangxi</bold> (IZCAS): Longsheng, Hongtan, 900 m, 14.VI.1963, coll. Wang Chunguang, 1♂; Mao’ershan, Jiuniutang, 1100–1150 m, 6–10.VII.1985, coll. Fang Chenglai, 2♂; Jinxiu, 400–1100 m, 10–18.V.1999, coll. Han Hongxiang et al., 69♂4♀. <bold>Sichuan</bold> (IZCAS):Guanxian, Dujiangyan, 700–1000 m, 4.VI.1979, coll. Shang Jinwen, 1♂; Mt. Emei, Qingyinge, 800–1000 m, 23.IV–16.VII.1957, coll. Zhu Fuxing, 38♂; Jiangjin, Simianshan, 22–26.VI.1981, coll. Zhang Shuli, 2♂; Pengshui, Taiyuan, 750 m, 9.VII.1989, coll. Yang Longlong, 2♂; Wanxian, Wangerbao, 1200 m, 28.V.1994, coll. Li Wenzhu, 2♂. <bold>Guizhou</bold> (IZCAS): Jiangkou, Fanjingshan, 500 m, 11.VII.1988, coll. Li Wei, 12♂; Leishan, Leigongshan, 1200 m, 3.VII.1988, coll. Yuan Decheng, 1♀; Shiyun, Jinxing, 700 m, 24.VII.1988, coll. Wang Shuyong, 1♂1♀. <bold>Yunnan</bold> (IZCAS):Baoshan, Baihualing, 1520 m, 11–13.VIII.2007, coll. Wu Chunguang and Xue Dayong, 2♂; Baoshan, Bawan, 1040 m, 8–10.VIII.2007, coll. Xue Dayong, 1♂; Xishuangbanna, Bubang, 700 m, 14.IX.1993, coll. Yang Longlong, 1♂. <bold>Tibet</bold> (IZCAS): Zayü, Xia Zayü, 1534 m, 26.VIII.2005, coll. Wang Xuejian, 1♂1♀; Mêdog, 871–2095 m, 10–23.VIII.2006, coll. Lang Songyun, 8♂3♀. A large series from many parts of China in coll. ZFMK.
                    </p></tp:treatment-sec><tp:treatment-sec sec-type="Distribution"><title>Distribution.</title><p>China (Liaoning, Beijing, Hebei, Shanxi, Shandong, Henan, Shaanxi, Ningxia, Gansu, Anhui, Zhejiang, Hubei, Jiangxi, Hunan, Fujian, Guangdong, Hainan, Guangxi, Sichuan, Guizhou, Yunnan, Tibet), India, Nepal, Sikkim, Vietnam, Thailand.</p></tp:treatment-sec><tp:treatment-sec sec-type="Remarks"><title>Remarks.</title><p>For <italic><tp:taxon-name>Biston panterinaria</tp:taxon-name></italic> six subspecies have been described: <italic><tp:taxon-name>Biston panterinaria panterinaria</tp:taxon-name></italic> (north China), <italic><tp:taxon-name>Biston panterinaria abraxata </tp:taxon-name></italic>(Jiangxi, China), <italic><tp:taxon-name>Biston panterinaria lienpingensis </tp:taxon-name></italic>(Guangdong, China), <italic><tp:taxon-name>Biston panterinaria szechuanensis </tp:taxon-name></italic>(Sichuan, China), <italic><tp:taxon-name>Biston panterinaria sychnospilas </tp:taxon-name></italic>(Prout, 1930) (Japan) and <italic><tp:taxon-name>Biston panterinaria exanthemata </tp:taxon-name></italic>(Moore, 1888) (India, Nepal, Vietnam and Thailand). <xref ref-type="bibr" rid="B63">Sato (1996)</xref> believed that there are geographical variations among <italic><tp:taxon-name>Biston panterinaria exanthemata </tp:taxon-name></italic>in India, Nepal, Sikkim, Vietnam and Thailand. These variations can be found in the appearance and in the male genitalia. He also believed that the four Chinese subspecies exhibit intermediate conditions in colour and patches on wings between <italic><tp:taxon-name>Biston panterinaria szechuanensis</tp:taxon-name></italic> and <italic><tp:taxon-name>Biston panterinaria exanthemata</tp:taxon-name></italic>, and the systematic position of the Chinese populations of <italic><tp:taxon-name>Biston panterinaria</tp:taxon-name></italic> needs further study (<xref ref-type="bibr" rid="B63">Sato 1996</xref>). According to the descriptions of <xref ref-type="bibr" rid="B83">Wehrli (1939)</xref>, ssp. <italic>ab<!--PageBreak-->raxata</italic> has distinct yellow postmedial lines accompanied by distinct dark brown patches as above, ssp. <italic>lienpingensis</italic> has the weak postmedial line accompanied with dark brown patches, ssp. <italic>szechuanensis</italic> has well developed grey markings. However, we consider these differences to be actually intraspecific individual variations. The yellow postmedial lines, the brown patches and the grey markings vary and are differently developed not only among the different populations, but often occur in the same region. For instance, the<!--PageBreak--><!--PageBreak--><!--PageBreak--><!--PageBreak--><!--PageBreak--><!--PageBreak--><!--PageBreak--><!--PageBreak--><!--PageBreak--> yellow postmedial line varies from distinct and complete (ssp. <italic>abraxata</italic>) to incomplete (ssp. <italic>lienpingensis</italic>), and the variation occurred sympatrically in Jiangxi (<xref ref-type="fig" rid="F6">Figs 60, 61</xref>). The material with well developted grey markings on the wings (ssp. <italic>szechuanensis</italic>) and the material without well developted grey markings on the wings (ssp. <italic>panterinaria</italic>) occurred sympatrically in Beijing (<xref ref-type="fig" rid="F7">Figs 64, 65</xref>). What is more, the similar variation occurs in different localities. For example, the form with distinct and almost continuous yellow postmedial line (ssp. <italic>abraxata</italic>) occurs in Beijing (<xref ref-type="fig" rid="F7">Fig. 65</xref>), besides Jiangxi (<xref ref-type="fig" rid="F6">Fig. 60</xref>); the form similar to the subspecies <italic>lienpingensis</italic> occurs in Guangdong (<xref ref-type="fig" rid="F6">Fig. 62</xref>), as well as in Zhejiang (<xref ref-type="fig" rid="F6">Fig. 58</xref>) and Sichuan (<xref ref-type="fig" rid="F6">Fig. 63</xref>); the form with well developed grey markings (ssp. <italic>szechuanensis</italic>) occurs in Beijing (<xref ref-type="fig" rid="F7">Fig. 64</xref>), besides Sichuan (<xref ref-type="fig" rid="F6">Fig. 59</xref>). In the male genitalia, the sinuous ventral margins of the valva vary from strongly to weakly among the material from different localities (<xref ref-type="fig" rid="F11">Figs 90, 91, 92, 93</xref>), or even from the same region, such as Chebaling, Shixing of Guangdong (<xref ref-type="fig" rid="F11">Figs 94</xref>, <xref ref-type="fig" rid="F12">95</xref>). Thus, we regard the variations as intraspecific individual variations, and treat <italic><tp:taxon-name>Biston panterinaria lienpingensis</tp:taxon-name></italic>, <italic><tp:taxon-name>Biston panterinaria szechuanensis</tp:taxon-name></italic> and <italic><tp:taxon-name>Biston panterinaria abraxata </tp:taxon-name></italic>as synonyms of <italic><tp:taxon-name>Biston panterinaria panterinaria</tp:taxon-name></italic>. Besides, we find that the material collected from Yunnan and Tibet is identical with <italic><tp:taxon-name>Biston panterinaria exanthemata</tp:taxon-name></italic> which was redescribed and illustrated by <xref ref-type="bibr" rid="B63">Sato (1996)</xref>. Hence, we classify the material from Yunnan and Tibet as <italic><tp:taxon-name>Biston panterinaria exanthemata</tp:taxon-name></italic> (<xref ref-type="fig" rid="F7">Figs 66–69</xref>, <xref ref-type="fig" rid="F12">96</xref>, <xref ref-type="fig" rid="F13">116</xref>, <xref ref-type="fig" rid="F17">130</xref>)(and new to the fauna of China).
                    </p><fig id="F10" position="float" orientation="portrait"><label>Figures 82–88.</label><caption><p>Male genitalia of <italic><tp:taxon-name>Biston</tp:taxon-name></italic>. <bold>82</bold> <italic><tp:taxon-name>Biston brevipennata</tp:taxon-name></italic> <bold>83</bold> <italic><tp:taxon-name>Biston quercii</tp:taxon-name></italic> <bold>84–88</bold>. <italic><tp:taxon-name>Biston falcata</tp:taxon-name></italic> <bold>84</bold> <italic><tp:taxon-name>Biston falcata falcata</tp:taxon-name></italic> (holotype of <italic><tp:taxon-name>Amphidasis erilda</tp:taxon-name></italic>) <bold>85</bold> <italic><tp:taxon-name>Biston falcata</tp:taxon-name></italic> <italic>falcata</italic> (Nyalam, Tibet) <bold>86</bold> <italic><tp:taxon-name>Biston falcata falcata </tp:taxon-name></italic>(Mainling, Tibet) <bold>87</bold> <italic><tp:taxon-name>Biston falcata satura </tp:taxon-name></italic>(Zhouqu, Gansu) <bold>88</bold> <italic><tp:taxon-name>Biston falcata satura</tp:taxon-name></italic> (Shalin, Gansu). Scale bar = 1 mm.</p></caption><graphic xmlns:xlink="http://www.w3.org/1999/xlink" xlink:href="ZooKeys-139-045-g010.jpg" position="float" orientation="portrait" xlink:type="simple"/></fig><fig id="F11" position="float" orientation="portrait"><label>Figures 89–94.</label><caption><p>Male genitalia of <italic><tp:taxon-name>Biston</tp:taxon-name></italic>. <bold>89</bold> <italic><tp:taxon-name>Biston thibetaria</tp:taxon-name></italic>; <bold>90</bold>–<bold>94</bold>. <italic><tp:taxon-name>Biston panterinaria panterinaria</tp:taxon-name></italic>. <bold>90</bold> From Sanpu, Beijing <bold>91</bold> From Dayu, Jiangxi <bold>92</bold> From Wuyanling, Taishun, Zhejiang <bold>93</bold> From Taiyuan, Pengshui, Sichuan <bold>94 </bold>From Chebaling, Shixing, Guangdong. Scale bar = 1 mm.</p></caption><graphic xmlns:xlink="http://www.w3.org/1999/xlink" xlink:href="ZooKeys-139-045-g011.jpg" position="float" orientation="portrait" xlink:type="simple"/></fig><fig id="F12" position="float" orientation="portrait"><label>Figures 95–104.</label><caption><p>Male genitalia of <italic><tp:taxon-name>Biston</tp:taxon-name></italic>. <bold>95</bold> <italic><tp:taxon-name>Biston panterinaria panterinaria</tp:taxon-name></italic>. From Chebaling, Shixing, Guangdong <bold>96</bold> <italic><tp:taxon-name>Biston panterinaria exanthemata</tp:taxon-name></italic>. Scale bar = 1 mm. Aedeagus of <italic><tp:taxon-name>Biston</tp:taxon-name></italic>. <bold>97</bold> <italic><tp:taxon-name>Biston melacron</tp:taxon-name></italic> <bold>98</bold> <italic><tp:taxon-name>Biston marginata</tp:taxon-name></italic> <bold>99</bold> <italic><tp:taxon-name>Biston thoracicaria</tp:taxon-name></italic> <bold>100</bold> <italic><tp:taxon-name>Biston betularia parva</tp:taxon-name></italic> <bold>101</bold> <italic><tp:taxon-name>Biston betularia nepalensis</tp:taxon-name></italic> <bold>102</bold> <italic><tp:taxon-name>Biston robustum</tp:taxon-name></italic> <bold>103</bold> <italic><tp:taxon-name>Biston mediolata</tp:taxon-name></italic> sp. n. <bold>104</bold> <italic><tp:taxon-name>Biston contectaria</tp:taxon-name></italic>. Scale bar = 1 mm.</p></caption><graphic xmlns:xlink="http://www.w3.org/1999/xlink" xlink:href="ZooKeys-139-045-g012.jpg" position="float" orientation="portrait" xlink:type="simple"/></fig><fig id="F13" position="float" orientation="portrait"><label>Figures 105–116.</label><caption><p>Aedeagus of <italic><tp:taxon-name>Biston</tp:taxon-name></italic>. <bold>105</bold> <italic><tp:taxon-name>Biston bengaliaria</tp:taxon-name></italic> <bold>106</bold> <italic><tp:taxon-name>Biston pustulata</tp:taxon-name></italic> <bold>107</bold> <italic><tp:taxon-name>Biston suppressaria</tp:taxon-name></italic> <bold>108</bold> <italic><tp:taxon-name>Biston regalis</tp:taxon-name></italic> <bold>109</bold> <italic><tp:taxon-name>Biston brevipennata</tp:taxon-name></italic> <bold>110</bold> <italic><tp:taxon-name>Biston quercii</tp:taxon-name></italic> <bold>111</bold> <italic><tp:taxon-name>Biston falcata falcata</tp:taxon-name></italic> (holotype of <italic><tp:taxon-name>Amphidasis erilda</tp:taxon-name></italic>) <bold>112</bold> <italic><tp:taxon-name>Biston falcata falcata</tp:taxon-name></italic> <bold>113</bold> <italic><tp:taxon-name>Biston falcata satura</tp:taxon-name></italic> <bold>114</bold> <italic><tp:taxon-name>Biston thibetaria</tp:taxon-name></italic> <bold>115</bold> <italic><tp:taxon-name>Biston panterinaria panterinaria</tp:taxon-name></italic> <bold>116</bold> <italic><tp:taxon-name>Biston panterinaria exanthemata</tp:taxon-name></italic>.Scale bar = 1 mm.</p></caption><graphic xmlns:xlink="http://www.w3.org/1999/xlink" xlink:href="ZooKeys-139-045-g013.jpg" position="float" orientation="portrait" xlink:type="simple"/></fig><fig id="F14" position="float" orientation="portrait"><label>Figures 117–120.</label><caption><p>Female genitalia of <italic><tp:taxon-name>Biston</tp:taxon-name></italic> and enlarged view of signum. <bold>117</bold> <italic><tp:taxon-name>Biston marginata</tp:taxon-name></italic> <bold>118</bold> <italic><tp:taxon-name>Biston thoracicaria</tp:taxon-name></italic> <bold>119</bold> <italic><tp:taxon-name>Biston betularia parva</tp:taxon-name></italic> <bold>120</bold> <italic><tp:taxon-name>Biston betularia nepalensis</tp:taxon-name></italic>. Scale bar for female genitalia = 1 mm. (s = signum)</p></caption><graphic xmlns:xlink="http://www.w3.org/1999/xlink" xlink:href="ZooKeys-139-045-g014.jpg" position="float" orientation="portrait" xlink:type="simple"/></fig><fig id="F15" position="float" orientation="portrait"><label>Figures 121–124.</label><caption><p>Female genitalia of <italic><tp:taxon-name>Biston</tp:taxon-name></italic> and enlarged view of signum. <bold>121</bold> <italic><tp:taxon-name>Biston mediolata</tp:taxon-name></italic> sp. n. <bold>122</bold> <italic><tp:taxon-name>Biston bengaliaria</tp:taxon-name></italic> <bold>123</bold> <italic><tp:taxon-name>Biston suppressaria</tp:taxon-name></italic> <bold>124</bold> <italic><tp:taxon-name>Biston regalis</tp:taxon-name></italic>. Scale bar for female genitalia = 1 mm. (s = signum)</p></caption><graphic xmlns:xlink="http://www.w3.org/1999/xlink" xlink:href="ZooKeys-139-045-g015.jpg" position="float" orientation="portrait" xlink:type="simple"/></fig><fig id="F16" position="float" orientation="portrait"><label>Figures 125–128.</label><caption><p>Female genitalia of <italic><tp:taxon-name>Biston</tp:taxon-name></italic> and enlarged view of signum. <bold>125</bold> <italic><tp:taxon-name>Biston falcata</tp:taxon-name></italic> <italic>falcata</italic> (Diqing, Yunnan) <bold>126</bold> <italic><tp:taxon-name>Biston falcata</tp:taxon-name></italic> <italic>falcata</italic> (Gyirong, Tibet) <bold>127</bold> <italic><tp:taxon-name>Biston falcata</tp:taxon-name></italic> <italic>satura</italic> (Zhouqu, Gansu) <bold>128</bold> <italic><tp:taxon-name>Biston thibetaria</tp:taxon-name></italic>. Scale bar for female genitalia = 1 mm. (s = signum)</p></caption><graphic xmlns:xlink="http://www.w3.org/1999/xlink" xlink:href="ZooKeys-139-045-g016.jpg" position="float" orientation="portrait" xlink:type="simple"/></fig><fig id="F17" position="float" orientation="portrait"><label>Figures 129–130.</label><caption><p>Female genitalia of <italic><tp:taxon-name>Biston</tp:taxon-name></italic> and enlarged view of signum. <bold>129</bold> <italic><tp:taxon-name>Biston panterinaria panterinaria</tp:taxon-name></italic> <bold>130</bold> <italic><tp:taxon-name>Biston panterinaria exanthemata</tp:taxon-name></italic>. Scale bar for female genitalia = 1 mm. (s = signum)</p></caption><graphic xmlns:xlink="http://www.w3.org/1999/xlink" xlink:href="ZooKeys-139-045-g017.jpg" position="float" orientation="portrait" xlink:type="simple"/></fig></tp:treatment-sec><tp:treatment-sec><!--Section generated to contain objects referenced in tp:taxon-treatment.--><fig id="F6" position="float" orientation="portrait"><label>Figures 54–63.</label><caption><p>Adults of <italic><tp:taxon-name>Biston</tp:taxon-name></italic>. <bold>54</bold> <italic><tp:taxon-name>Biston perclara</tp:taxon-name></italic>, male <bold>55</bold>–<bold>57</bold> <italic><tp:taxon-name>Biston thibetaria</tp:taxon-name></italic>. <bold>55</bold> male (syntype) <bold>56</bold> male <bold>57</bold> female <bold>58</bold>–<bold>63</bold> <italic><tp:taxon-name>Biston panterinaria panterinaria</tp:taxon-name></italic>. <bold>58</bold> male (syntype of <italic><tp:taxon-name>Culcula</tp:taxon-name></italic> <italic>panterinaria lienpingensis</italic>) <bold>59</bold> female (syntype of <italic><tp:taxon-name>Culcula panterinaria szechuanensis</tp:taxon-name></italic>) <bold>60</bold> male (Dayu, Jiangxi) <bold>61</bold> male (Jiulianshan, Jiangxi) <bold>62</bold> male (Shixing, Guangdong) <bold>63</bold> male (Pengshui, Sichuan). Scale bar = 1 cm.</p></caption><graphic xmlns:xlink="http://www.w3.org/1999/xlink" xlink:href="ZooKeys-139-045-g006.jpg" position="float" orientation="portrait" xlink:type="simple"/></fig><fig id="F7" position="float" orientation="portrait"><label>Figures 64–69.</label><caption><p>Adults of <italic><tp:taxon-name>Biston</tp:taxon-name></italic>. <bold>64</bold>–<bold>65</bold> <italic><tp:taxon-name>Biston panterinaria panterinaria</tp:taxon-name></italic>. <bold>64</bold> female (Fangshan, Beijing) <bold>65</bold> female (Yingtaogou, Beijing); <bold>66</bold>–<bold>69</bold> <italic><tp:taxon-name>Biston panterinaria exanthemata</tp:taxon-name></italic>. <bold>66</bold> male <bold>67</bold> ditto, underside <bold>68</bold> female <bold>69</bold> ditto, underside. Scale bar = 1 cm.</p></caption><graphic xmlns:xlink="http://www.w3.org/1999/xlink" xlink:href="ZooKeys-139-045-g007.jpg" position="float" orientation="portrait" xlink:type="simple"/></fig></tp:treatment-sec><ref-list><ref id="B5"><mixed-citation xmlns:xlink="http://www.w3.org/1999/xlink" xlink:type="simple"><person-group><name name-style="western"><surname>Bremer</surname><given-names>O</given-names></name><name name-style="western"><surname>Grey</surname><given-names>W</given-names></name></person-group> (<year>1853</year>)<source> Beiträge zur Schmetterlings-Fauna des nördlichen China. St. Petersburg, 23 pp.
</source></mixed-citation></ref><ref id="B39"><mixed-citation xmlns:xlink="http://www.w3.org/1999/xlink" xlink:type="simple"><person-group><name name-style="western"><surname>Leech</surname><given-names>LH</given-names></name></person-group> (<year>1897</year>)<source> On Lepidoptera Heterocera from China, Japan and Corea. Annals and Magazine of Natural History (6) 19: 297–349, 414–463. </source><ext-link ext-link-type="uri" xlink:href="http://dx.doi.org/10.1080/00222939708680542" xlink:type="simple">doi: 10.1080/00222939708680542</ext-link></mixed-citation></ref><ref id="B83"><mixed-citation xmlns:xlink="http://www.w3.org/1999/xlink" xlink:type="simple"><person-group><name name-style="western"><surname>Wehrli</surname><given-names>E</given-names></name></person-group> (<year>1938–1954</year>)<source> Subfamilie: Geometrinae. In: Seitz A (Ed) Die Grossschmetterlinge der Erde. Vol. 4 (Supplement), Verlag A. Kernen, Stuttgart, 254–766, taf. 19–53.
</source></mixed-citation></ref><ref id="B23"><mixed-citation xmlns:xlink="http://www.w3.org/1999/xlink" xlink:type="simple"><person-group><name name-style="western"><surname>Inoue</surname><given-names>H</given-names></name></person-group> (<year>1946</year>)<article-title> A catalogue of the Geometridae of Corea.</article-title><source>Bulletin of the Lepidoptera Society of Japan </source><volume>1</volume> (<issue>2</issue>): <fpage>19</fpage>-<lpage>59</lpage>.</mixed-citation></ref><ref id="B63"><mixed-citation xmlns:xlink="http://www.w3.org/1999/xlink" xlink:type="simple"><person-group><name name-style="western"><surname>Sato</surname><given-names>R</given-names></name></person-group> (<year>1996</year>)<article-title> Records of the Boarmiini (Geometridae; Ennominae) from Thailand 3.</article-title><source>Transactions of the Lepidopterological Society of Japan </source><volume>47</volume> (<issue>4</issue>): <fpage>223</fpage>-<lpage>236</lpage>.</mixed-citation></ref></ref-list></tp:taxon-treatment>
